# Supplementary material for: Minimal Differences in Auditory and Visual Oddball Tasks in Autism: A Systematic Review and Meta-Analysis
Source: J Autism Dev Disord. 2025 Mar 8;56(8):3099–113. doi: 10.1007/s10803-025-06772-5 (PMC13391720; doi:10.1007/s10803-025-06772-5)
Supplement: Supplementary file 1 — (XLSX 106 kb) [file 10803_2025_6772_MOESM1_ESM.xlsx]

## Sheet: Auditory_Imaging
Authors	PubYr	StudyType	RiskType	AutAge_Yrs	CtlAge_Yrs	AutSx_Eval	AutSx_Score	Aut_TotalN	Ctl_TotalN	Aut_MaleN	Ctl_MaleN	OddballType	StimType	ImgMethod	Activity	VarType	ROI	OtherSxData	VarMean_Aut	VarStd_Aut	Var_AutN	VarMean_Ctl	VarStd_Ctl	Var_CtlN	tstat	pval	fval	uval	chisq	cohensd	variance
Ruiz-Martinez	2020	Diagnosed	N/A	8.96	8.86	SCQ	22.46	16	15	15	14	frequency	Tone	EEG	passive	N2 latency	F3, Fz, F4	Y			16			15			3.93			-0.7125	0.1374
Vlaskamp et al.	2017	Diagnosed	N/A	11.1	10.9	ADI-R Total	32.1	35	38	28	27	frequency	Tone	EEG	passive	N2 latency	Fz, FCz, Cz	Y	158.29	47.64	35	155.16	38.29	38						0.0728	0.0549
Vlaskamp et al.	2017	Diagnosed	N/A	11.1	10.9	ADI-R Total	32.1	35	38	28	27	frequency	Tone	EEG	passive	MMN amplitude	Fz, FCz, Cz	Y	-3.24	2.18	35	-4.53	1.91	38						-0.6312	0.0576
Vlaskamp et al.	2017	Diagnosed	N/A	11.1	10.9	ADI-R Total	32.1	35	38	28	27	frequency	Tone	EEG	passive	P3 latency	Fz, FCz, Cz	Y	245.26	31.03	35	257.37	38.34	38						-0.3457	0.0557
Vlaskamp et al.	2017	Diagnosed	N/A	11.1	10.9	ADI-R Total	32.1	35	38	28	27	frequency	Tone	EEG	passive	P3 amplitude	Fz, FCz, Cz	Y	3.95	2.4	35	2.64	2.38	38						0.5482	0.0569
Di Lorenzo et al.	2020	Diagnosed	N/A	14.28	14.2	ADOS CSS	5.81	21	20	17	12	duration	Tone	EEG	passive	N2 latency	Fz	Y	184.62	21.7	21	182.7	15	20						0.1025	0.0977
Di Lorenzo et al.	2020	Diagnosed	N/A	14.28	14.2	ADOS CSS	5.81	21	20	17	12	duration	Tone	EEG	passive	N2 amplitude	Fz	Y	-4.53	2	21	-6.72	1.7	20						-1.1775	0.1145
Di Lorenzo et al.	2020	Diagnosed	N/A	14.28	14.2	ADOS CSS	5.81	21	20	17	12	frequency	Tone	EEG	passive	N2 latency	Fz	Y	172.62	26.13	21	153.8	13.13	20						0.9033	0.1076
Di Lorenzo et al.	2020	Diagnosed	N/A	14.28	14.2	ADOS CSS	5.81	21	20	17	12	frequency	Tone	EEG	passive	N2 amplitude	Fz	Y	-3.57	1.83	21	-4.8	1.33	20						-0.7659	0.1048
Di Lorenzo et al.	2020	Diagnosed	N/A	14	14.2	ADOS CSS	6.88	16	20	12	12	duration	Tone	EEG	passive	N2 latency	Fz	Y	189.25	30.43	16	182.7	15	20						0.2834	0.1136
Di Lorenzo et al.	2020	Diagnosed	N/A	14	14.2	ADOS CSS	6.88	16	20	12	12	duration	Tone	EEG	passive	N2 amplitude	Fz	Y	-4.22	2.1	16	-6.72	1.7	20						-1.3249	0.1369
Di Lorenzo et al.	2020	Diagnosed	N/A	14	14.2	ADOS CSS	6.88	16	20	12	12	frequency	Tone	EEG	passive	N2 latency	Fz	Y	175.25	34.27	16	153.8	13.13	20						0.8653	0.1229
Di Lorenzo et al.	2020	Diagnosed	N/A	14	14.2	ADOS CSS	6.88	16	20	12	12	frequency	Tone	EEG	passive	N2 amplitude	Fz	Y	-3.24	1.98	16	-4.8	1.33	20						-0.9462	0.1249
Lassen et al.	2022	Diagnosed	N/A	11.89	11.75	ADOS CSS	6.1	59	59	49	47	frequency	Tone	EEG	passive	N2 amplitude	Fz, FCz, Cz	Y			59			59	-2.255					-0.4152	0.0346
Grisoni et al.	2019	Diagnosed	N/A	38	31.9	AQ	39.3	20	22	11	8	semantic	Speech	EEG	passive	Prediction portential	FC1, FCz, FC2, C1, Cz, C2, Cp1, Cpz, Cp2	Y			20			22			11.25			-1.0363	0.1082
Dunn et al.	2008	Diagnosed	N/A	9.29	9.5	ADOS CSS	NR	34	34	25	20	frequency	Tone	EEG	passive	N2 amplitude	Fz	Y	-0.53	2.49	34	-1.75	2.38	34						-0.5009	0.0607
Dunn et al.	2008	Diagnosed	N/A	9.29	9.5	ADOS CSS	NR	34	34	25	20	frequency	Tone	EEG	passive	N2 amplitude	Cz	Y	-0.76	2.7	34	-1.43	2.69	34						-0.2486	0.0593
Dunn et al.	2008	Diagnosed	N/A	9.29	9.5	ADOS CSS	NR	34	34	25	20	frequency	Tone	EEG	passive	N2 amplitude	FC1	Y	-0.62	2.64	34	-1.76	2.5	34						-0.4434	0.0603
Dunn et al.	2008	Diagnosed	N/A	9.29	9.5	ADOS CSS	NR	34	34	25	20	frequency	Tone	EEG	passive	N2 amplitude	FC2	Y	-0.59	2.63	34	-1.93	2.59	34						-0.5134	0.0608
Dunn et al.	2008	Diagnosed	N/A	9.29	9.5	ADOS CSS	NR	34	34	25	20	frequency	Tone	EEG	passive	N2 amplitude	LM	Y	-0.17	1.77	34	0.6	1.4	34						-0.2695	0.0594
Dunn et al.	2008	Diagnosed	N/A	9.29	9.5	ADOS CSS	NR	34	34	25	20	frequency	Tone	EEG	passive	N2 amplitude	RM	Y	-0.21	2.07	34	0.79	1.71	34						-0.3055	0.0595
Dunn et al.	2008	Diagnosed	N/A	9.17	9.42	ADOS CSS	NR	10	10	8	7	frequency	Tone	EEG	passive	N2 amplitude	Fz	Y	-0.22	3.32	10	-3.05	1.82	10						-1.0571	0.2279
Dunn et al.	2008	Diagnosed	N/A	9.17	9.42	ADOS CSS	NR	10	10	8	7	frequency	Tone	EEG	passive	N2 amplitude	Cz	Y	0.04	2.27	10	-2.99	2.07	10						-1.358	0.2461
Dunn et al.	2008	Diagnosed	N/A	9.17	9.42	ADOS CSS	NR	10	10	8	7	frequency	Tone	EEG	passive	N2 amplitude	FC1	Y	-0.01	2.49	10	-3.21	1.7	10						-1.501	0.2563
Dunn et al.	2008	Diagnosed	N/A	9.17	9.42	ADOS CSS	NR	10	10	8	7	frequency	Tone	EEG	passive	N2 amplitude	FC2	Y	-0.41	2.4	10	-3.5	1.81	10						-1.4537	0.2528
Dunn et al.	2008	Diagnosed	N/A	9.17	9.42	ADOS CSS	NR	10	10	8	7	frequency	Tone	EEG	passive	N2 amplitude	LM	Y	0.52	1.24	10	1.26	2	10						-0.4477	0.2049
Dunn et al.	2008	Diagnosed	N/A	9.17	9.42	ADOS CSS	NR	10	10	8	7	frequency	Tone	EEG	passive	N2 amplitude	RM	Y	0.65	1.8	10	1.2	2.31	10						-0.2656	0.2018
Dunn et al.	2008	Diagnosed	N/A	9.17	9.42	ADOS CSS	NR	10	10	8	7	frequency	Tone	EEG	passive	N2 amplitude	Fz	Y	-2.37	4.14	10	-2.08	1.83	10						0.0906	0.2002
Dunn et al.	2008	Diagnosed	N/A	9.17	9.42	ADOS CSS	NR	10	10	8	7	frequency	Tone	EEG	passive	N2 amplitude	Cz	Y	-1.25	4.28	10	-1.62	2.29	10						-0.1078	0.2003
Dunn et al.	2008	Diagnosed	N/A	9.17	9.42	ADOS CSS	NR	10	10	8	7	frequency	Tone	EEG	passive	N2 amplitude	FC1	Y	-1.74	4.97	10	-2.28	1.86	10						-0.1439	0.2005
Dunn et al.	2008	Diagnosed	N/A	9.17	9.42	ADOS CSS	NR	10	10	8	7	frequency	Tone	EEG	passive	N2 amplitude	FC2	Y	-2.43	4.36	10	-2.1	2.01	10						0.0972	0.2002
Dunn et al.	2008	Diagnosed	N/A	9.17	9.42	ADOS CSS	NR	10	10	8	7	frequency	Tone	EEG	passive	N2 amplitude	LM	Y	1.9	2.56	10	0.23	1.52	10						0.7933	0.2157
Dunn et al.	2008	Diagnosed	N/A	9.17	9.42	ADOS CSS	NR	10	10	8	7	frequency	Tone	EEG	passive	N2 amplitude	RM	Y	-0.09	2.29	10	-0.02	2.02	10						0.0324	0.2
Ludlow et al.	2014	Diagnosed	N/A	13	13.7	ADOS Total	15.63	11	11	11	11	semantic	Speech	EEG	passive	P1 amplitude	Frontal	Y	1.18	1.43	11	0.85	2.34	11						0.1702	0.1825
Ludlow et al.	2014	Diagnosed	N/A	13	13.7	ADOS Total	15.63	11	11	11	11	semantic	Speech	EEG	passive	P1 amplitude	Centro-parietal	Y	0.77	1.09	11	0.38	0.71	11						0.424	0.1859
Ludlow et al.	2014	Diagnosed	N/A	13	13.7	ADOS Total	15.63	11	11	11	11	semantic	Speech	EEG	passive	N2 amplitude	Frontal	Y	-5.73	2.85	11	-7.96	2.68	11						-0.8061	0.1966
Ludlow et al.	2014	Diagnosed	N/A	13	13.7	ADOS Total	15.63	11	11	11	11	semantic	Speech	EEG	passive	N2 amplitude	Centro-parietal	Y	-4.21	2.22	11	-5.7	1.74	11						-0.7471	0.1945
Ludlow et al.	2014	Diagnosed	N/A	13	13.7	ADOS Total	15.63	11	11	11	11	semantic	Speech	EEG	passive	N4 amplitude	Frontal	Y	-4.77	2.19	11	-6.03	1.95	11						-0.6077	0.1902
Ludlow et al.	2014	Diagnosed	N/A	13	13.7	ADOS Total	15.63	11	11	11	11	semantic	Speech	EEG	passive	N4 amplitude	Centro-parietal	Y	-3.41	1.74	11	-4.26	1.76	11						-0.4857	0.1872
Ludlow et al.	2014	Diagnosed	N/A	13	13.7	ADOS Total	15.63	11	11	11	11	semantic	Speech	EEG	passive	N2 amplitude	Grand average	Y			11			11			3.16			-0.758	0.1949
Kadlaskar et al.	2021	Diagnosed	N/A	10.13	9.95	ADOS CSS	8	14	14	11	11	vowel	Speech	EEG	passive	P1 amplitude	Central	Y			14			14				51		-0.894	0.167
Kadlaskar et al.	2021	Diagnosed	N/A	10.13	9.95	ADOS CSS	8	14	14	11	11	vowel	Speech	EEG	passive	P1 amplitude	Frontal	Y			14			14				58		-0.741	0.121
Kadlaskar et al.	2021	Diagnosed	N/A	10.13	9.95	ADOS CSS	8	14	14	11	11	vowel	Speech	EEG	passive	P1 amplitude	Parietal	Y			14			14				76		0.389	0.036
Kadlaskar et al.	2021	Diagnosed	N/A	10.13	9.95	ADOS CSS	8	14	14	11	11	vowel	Speech	EEG	passive	P3 amplitude	Frontal	Y			14			14				62		-0.658	0.098
Kadlaskar et al.	2021	Diagnosed	N/A	10.13	9.95	ADOS CSS	8	14	14	11	11	vowel	Speech	EEG	passive	P3 amplitude	Parietal	Y			14			14				85		-0.227	0.013
Matsuzaki et al.	2019	Diagnosed	N/A	10.55	10.14	SCQ	17.44	27	27	24	25	vowel	Speech	MEG	passive	N2 latency	HG	Y	213.01	2.35	27	170.09	2.35	27						18.2638	3.1627
Matsuzaki et al.	2019	Diagnosed	N/A	10.55	10.14	SCQ	17.44	27	27	24	25	vowel	Speech	MEG	passive	N2 amplitude	HG	Y	19	1.77	27	13.53	1.73	27						3.1255	0.1645
Matsuzaki et al.	2019	Diagnosed	N/A	10.67	10.14	SCQ	20.8	21	27	18	25	vowel	Speech	MEG	passive	N2 latency	HG	Y	239.28	2.73	21	170.09	2.35	27						27.4317	7.9232
Matsuzaki et al.	2019	Diagnosed	N/A	10.67	10.14	SCQ	20.8	21	27	18	25	vowel	Speech	MEG	passive	N2 amplitude	HG	Y	17.23	1.97	21	13.53	1.73	27						2.0128	0.1269
Matsuzaki et al.	2019	Diagnosed	N/A	9.67	10.14	SCQ	22.78	9	27	8	25	vowel	Speech	MEG	passive	N2 latency	HG	Y	270.71	4.53	9	170.09	2.35	27						33.4444	15.6832
Matsuzaki et al.	2019	Diagnosed	N/A	9.67	10.14	SCQ	22.78	9	27	8	25	vowel	Speech	MEG	passive	N2 amplitude	HG	Y	17.53	3.32	9	13.53	1.73	27						1.8103	0.1937
Ferri et al.	2003	Diagnosed	N/A	12.3	12.2	CARS	NR	10	10	10	10	frequency	Tone	EEG	passive	N1 latency	Fz	N	107.78	12.17	10	123.41	11.9	10						-1.2986	0.2422
Ferri et al.	2003	Diagnosed	N/A	12.3	12.2	CARS	NR	10	10	10	10	frequency	Tone	EEG	passive	N1 amplitude	Fz	N	-3.68	2.31	10	-4.54	1.72	10						-0.4223	0.2045
Ferri et al.	2003	Diagnosed	N/A	12.3	12.2	CARS	NR	10	10	10	10	frequency	Tone	EEG	passive	N1 latency	Cz	N	106.28	11.48	10	123.99	12.04	10						-1.5055	0.2567
Ferri et al.	2003	Diagnosed	N/A	12.3	12.2	CARS	NR	10	10	10	10	frequency	Tone	EEG	passive	N1 amplitude	Cz	N	-2.98	1.76	10	-3.51	1.31	10						-0.3416	0.2029
Ferri et al.	2003	Diagnosed	N/A	12.3	12.2	CARS	NR	10	10	10	10	frequency	Tone	EEG	passive	N1 latency	Pz	N	104.59	10.11	10	122.53	12.7	10						-1.563	0.2611
Ferri et al.	2003	Diagnosed	N/A	12.3	12.2	CARS	NR	10	10	10	10	frequency	Tone	EEG	passive	N1 amplitude	Fz	N	-1.73	1.03	10	-6.02	11.25	10						-0.537	0.2072
Ferri et al.	2003	Diagnosed	N/A	12.3	12.2	CARS	NR	10	10	10	10	frequency	Tone	EEG	passive	N2 latency	Fz	N	122.23	17.34	10	136.24	20.75	10						-0.7327	0.2134
Ferri et al.	2003	Diagnosed	N/A	12.3	12.2	CARS	NR	10	10	10	10	frequency	Tone	EEG	passive	N2 amplitude	Fz	N	-4.52	2.57	10	-2.75	1	10						0.9077	0.2206
Ferri et al.	2003	Diagnosed	N/A	12.3	12.2	CARS	NR	10	10	10	10	frequency	Tone	EEG	passive	N2 latency	Cz	N	121.31	16.64	10	136.24	22.79	10						-0.7482	0.214
Ferri et al.	2003	Diagnosed	N/A	12.3	12.2	CARS	NR	10	10	10	10	frequency	Tone	EEG	passive	N2 amplitude	Cz	N	-3.86	2.33	10	-2.21	0.71	10						0.958	0.2229
Ferri et al.	2003	Diagnosed	N/A	12.3	12.2	CARS	NR	10	10	10	10	frequency	Tone	EEG	passive	N2 latency	Pz	N	108.27	39.23	10	135.5	23.54	10						-0.8417	0.2177
Ferri et al.	2003	Diagnosed	N/A	12.3	12.2	CARS	NR	10	10	10	10	frequency	Tone	EEG	passive	N2 amplitude	Pz	N	-2.71	1.15	10	-1.47	1.13	10						1.0877	0.2296
Ferri et al.	2003	Diagnosed	N/A	12.3	12.2	CARS	NR	10	10	10	10	frequency	Tone	EEG	passive	P3 latency	Fz	N	233.37	32.61	10	239.38	35.2	10						-0.1771	0.2008
Ferri et al.	2003	Diagnosed	N/A	12.3	12.2	CARS	NR	10	10	10	10	frequency	Tone	EEG	passive	P3 amplitude	Fz	N	6.83	2.79	10	4.46	2.42	10						0.9075	0.2206
Ferri et al.	2003	Diagnosed	N/A	12.3	12.2	CARS	NR	10	10	10	10	frequency	Tone	EEG	passive	P3 latency	Cz	N	222.54	30.11	10	230.18	30.99	10						-0.2501	0.2016
Ferri et al.	2003	Diagnosed	N/A	12.3	12.2	CARS	NR	10	10	10	10	frequency	Tone	EEG	passive	P3 amplitude	Cz	N	6.5	3.49	10	5.05	2.7	10						0.4647	0.2054
Ferri et al.	2003	Diagnosed	N/A	12.3	12.2	CARS	NR	10	10	10	10	frequency	Tone	EEG	passive	P3 latency	Pz	N	231.07	33.11	10	229.08	30.53	10						0.0625	0.2001
Ferri et al.	2003	Diagnosed	N/A	12.3	12.2	CARS	NR	10	10	10	10	frequency	Tone	EEG	passive	P3 amplitude	Pz	N	4.69	2.82	10	3.67	1.55	10						0.4483	0.205
Matsuzaki et al.	2019	Diagnosed	N/A	22.22	27.25	SCQ	18.13	9	16	9	16	vowel	Speech	MEG	passive	N2 latency	STG	Y	188.9	5.8	9	173.08	4.31	16						3.2417	0.3838
Matsuzaki et al.	2019	Diagnosed	N/A	22.22	27.25	SCQ	18.13	9	16	9	16	vowel	Speech	MEG	passive	N2 amplitude	STG	Y	12.4	2.1	9	9.6	1.5	16						1.6152	0.2259
Matsuzaki et al.	2019	Diagnosed	N/A	22.22	27.25	SCQ	18.13	9	16	9	16	vowel	Speech	MEG	passive	N1 latency	STG	Y	108.59	4.1	9	94.6	3	16						4.0871	0.5077
Green et al.	2020	Diagnosed	N/A	7.38	8.5	CARS	33.5	8	10	7	7	vowel	Speech	EEG	passive	N2 latency	Frontal	Y	191.5	40.87	8	192.4	45.78	10						-0.0206	0.225
Green et al.	2020	Diagnosed	N/A	7.29	8.5	CARS	41.36	7	10	5	7	vowel	Speech	EEG	passive	N2 latency	Frontal	Y	164	14.048	7	192.4	45.78	10						-0.7769	0.2606
Riva et al.	2018	At risk	Familial	1.03	1.03	N/A	N/A	20	22	11	8	frequency	Tone	EEG	passive	P3 amplitude	Fronto-central (L)	N	3.83	2.96	20	2.5	2.91	22						0.4533	0.0979
Riva et al.	2018	At risk	Familial	1.03	1.03	N/A	N/A	20	22	11	8	frequency	Tone	EEG	passive	P3 amplitude	Fronto-central (R)	N	2.55	3.48	20	2.4	2.88	22						0.0472	0.0955
Riva et al.	2018	At risk	Familial	1.03	1.03	N/A	N/A	20	22	11	8	frequency	Tone	EEG	passive	N2 latency	Fronto-central (L)	N	456.29	38.46	20	430.28	32.5	22						0.7336	0.1019
Riva et al.	2018	At risk	Familial	1.03	1.03	N/A	N/A	20	22	11	8	frequency	Tone	EEG	passive	N2 latency	Fronto-central (L)	N	444.69	30.54	20	433.11	30.69	22						0.3782	0.0972
Riva et al.	2018	At risk	Familial	1.03	1.03	N/A	N/A	20	22	11	8	duration	Tone	EEG	passive	P3 amplitude	Fronto-central (L)	N	2.73	2.17	20	1.31	2.01	22						0.6802	0.101
Riva et al.	2018	At risk	Familial	1.03	1.03	N/A	N/A	20	22	11	8	duration	Tone	EEG	passive	P3 amplitude	Fronto-central (R)	N	2.19	3.29	20	1.17	2.29	22						0.363	0.097
Riva et al.	2018	At risk	Familial	1.03	1.03	N/A	N/A	20	22	11	8	duration	Tone	EEG	passive	N2 latency	Fronto-central (L)	N	535.36	32.2	20	525.4	49.12	22						0.2375	0.0961
Riva et al.	2018	At risk	Familial	1.03	1.03	N/A	N/A	20	22	11	8	duration	Tone	EEG	passive	N2 latency	Fronto-central (L)	N	530.16	32.04	20	508.77	32.89	22						0.6584	0.1006
Goris et al.	2022	Diagnosed	N/A	36.48	34.78	ADOS Total	13.15	27	27	19	19	frequency	Tone	EEG	passive	N2 amplitude	Fz, F3, F4	Y			27			27			1.2			0.2981	0.0749
Lepisto et al.	2005	Diagnosed	N/A	9.4	9.4	CARS	32.9	15	15	13	13	vowel	Speech	EEG	passive	P1 amplitude	Fz	Y	5.86	1.83	15	8.28	2.54	15						-1.0932	0.1533
Lepisto et al.	2005	Diagnosed	N/A	9.4	9.4	CARS	32.9	15	15	13	13	vowel	Speech	EEG	passive	P1 latency	Fz	Y	99	8	15	103	7	15						-0.5322	0.1381
Lepisto et al.	2005	Diagnosed	N/A	9.4	9.4	CARS	32.9	15	15	13	13	vowel	Speech	EEG	passive	N2 amplitude	Fz	Y	-4.02	1.97	15	-5.07	2.18	15						-0.5054	0.1376
Lepisto et al.	2005	Diagnosed	N/A	9.4	9.4	CARS	32.9	15	15	13	13	vowel	Speech	EEG	passive	N2 latency	Fz	Y	247	21	15	245	14	15						0.1121	0.1335
Lepisto et al.	2005	Diagnosed	N/A	9.4	9.4	CARS	32.9	15	15	13	13	vowel	Speech	EEG	passive	N4 amplitude	Fz	Y	-2.01	0.58	15	-3.09	1.11	15						-1.2195	0.1581
Lepisto et al.	2005	Diagnosed	N/A	9.4	9.4	CARS	32.9	15	15	13	13	vowel	Speech	EEG	passive	N4 latency	Fz	Y	387	35	15	372	26	15						0.4865	0.1372
Lepisto et al.	2005	Diagnosed	N/A	9.4	9.4	CARS	32.9	15	15	13	13	vowel	Speech	EEG	passive	N2 amplitude	Parietal	Y			15			15			9.52			1.1266	0.1545
Lepisto et al.	2005	Diagnosed	N/A	9.4	9.4	CARS	32.9	15	15	13	13	frequency	Complex tone	EEG	passive	P1 amplitude	Fz	Y	4.89	1.48	15	6.76	1.81	15						-1.1311	0.1547
Lepisto et al.	2005	Diagnosed	N/A	9.4	9.4	CARS	32.9	15	15	13	13	frequency	Complex tone	EEG	passive	P1 latency	Fz	Y	95	12	15	98	7	15						-0.3054	0.1349
Lepisto et al.	2005	Diagnosed	N/A	9.4	9.4	CARS	32.9	15	15	13	13	frequency	Complex tone	EEG	passive	N2 amplitude	Fz	Y	-5.12	1.65	15	-7.28	2.67	15						-0.9732	0.1491
Lepisto et al.	2005	Diagnosed	N/A	9.4	9.4	CARS	32.9	15	15	13	13	frequency	Complex tone	EEG	passive	N2 latency	Fz	Y	241	16	15	237	10	15						0.2998	0.1348
Lepisto et al.	2005	Diagnosed	N/A	9.4	9.4	CARS	32.9	15	15	13	13	frequency	Complex tone	EEG	passive	N4 amplitude	Fz	Y	-1.61	0.98	15	-2.02	0.85	15						-0.447	0.1367
Lepisto et al.	2005	Diagnosed	N/A	9.4	9.4	CARS	32.9	15	15	13	13	frequency	Complex tone	EEG	passive	N4 latency	Fz	Y	398	44	15	376	26	15						0.6088	0.1395
Lepisto et al.	2005	Diagnosed	N/A	9.4	9.4	CARS	32.9	15	15	13	13	frequency	Complex tone	EEG	passive	N2 amplitude	Parietal	Y			15			15			7.01			0.9668	0.1489
Donkers et al.	2015	Diagnosed	N/A	7.62	7.03	ADOS CSS	8.5	28	39	22	31	frequency	Tone	EEG	passive	P1 amplitude	Cz	Y	2.5	2.2	28	2.4	1.9	39						0.0493	0.0614
Donkers et al.	2015	Diagnosed	N/A	7.62	7.03	ADOS CSS	8.5	28	39	22	31	frequency	Tone	EEG	passive	P1 latency	Cz	Y	144	29.9	28	126	28.8	39						0.6151	0.0642
Donkers et al.	2015	Diagnosed	N/A	7.62	7.03	ADOS CSS	8.5	28	39	22	31	frequency	Tone	EEG	passive	N2 amplitude	Cz	Y	-0.7	1.7	28	-1	2.1	39						-0.1543	0.0615
Donkers et al.	2015	Diagnosed	N/A	7.62	7.03	ADOS CSS	8.5	28	39	22	31	frequency	Tone	EEG	passive	N2 latency	Cz	Y	231	30.9	28	237	30.1	39						-0.1971	0.0616
Donkers et al.	2015	Diagnosed	N/A	7.62	7.03	ADOS CSS	8.5	28	39	22	31	duration	Tone	EEG	passive	P1 amplitude	Cz	Y	1.7	1.4	28	2.1	1.6	39						-0.2631	0.0619
Donkers et al.	2015	Diagnosed	N/A	7.62	7.03	ADOS CSS	8.5	28	39	22	31	duration	Tone	EEG	passive	P1 latency	Cz	Y	107	29.4	28	112	28.4	39						-0.1735	0.0616
Donkers et al.	2015	Diagnosed	N/A	7.62	7.03	ADOS CSS	8.5	28	39	22	31	duration	Tone	EEG	passive	N2 amplitude	Cz	Y	-1.7	2.1	28	-2.1	1.8	39						-0.2072	0.0617
Donkers et al.	2015	Diagnosed	N/A	7.62	7.03	ADOS CSS	8.5	28	39	22	31	duration	Tone	EEG	passive	N2 latency	Cz	Y	217	40.5	28	229	29.7	39						-0.3468	0.0623
Oram Cardy et al.	2005	Diagnosed	N/A	11.9	11.9	ADI-R Social	17	7	9	7	5	vowel	Speech	MEG	passive	N2 latency	pSTS (L)	Y			6			9	2.8					1.4757	0.3504
Zhang et al.	2019	Diagnosed	N/A	10.42	9.48	N/A	N/A	16	16	13	10	vowel	Speech	EEG	passive	N2 amplitude	Fz	Y			16			16			0.74			-0.3401	0.1264
Zhang et al.	2019	Diagnosed	N/A	10.42	9.48	N/A	N/A	16	16	13	10	vowel	Speech	EEG	passive	N2 amplitude	Fz	Y			16			16			4.51			-0.7508	0.1338
Zhang et al.	2019	Diagnosed	N/A	10.42	9.48	N/A	N/A	16	16	13	10	frequency	Tone	EEG	passive	N2 amplitude	Fz	Y			16			16			0.063			-0.0887	0.1251
Hudac et al.	2018	Diagnosed	N/A	12.29	13.27	ADOS Total	14.78	102	31	82	21	frequency	Tone	EEG	passive	N2 amplitude	Cz	Y	-2.31	1.79	102	-1.37	0.9	31						0.5768	0.0433
Hudac et al.	2018	Diagnosed	N/A	12.29	13.27	ADOS Total	14.78	102	31	82	21	frequency	Tone	EEG	passive	P3 amplitude	Cz	Y	2.43	2.02	102	1.93	1.19	31						0.2684	0.0423
Hudac et al.	2018	Diagnosed	N/A	12.29	13.27	ADOS Total	14.78	102	31	82	21	frequency	Tone	EEG	passive	N2 latency	Cz	Y	103.25	20.98	102	105.57	19.92	31						-0.1119	0.0421
Hudac et al.	2018	Diagnosed	N/A	12.29	13.27	ADOS Total	14.78	102	31	82	21	frequency	Tone	EEG	passive	P3 latency	Cz	Y	243.52	47.87	102	247.13	46.04	31						-0.0761	0.0421
Huang et al.	2018	Diagnosed	N/A	9.6	9.4	GARS	NR	22	20	20	16	frequency	Tone	EEG	passive	N2 amplitude	Cz	Y	-1.51	2.39	22	-3.2	2.91	20						-0.6378	0.1003
Huang et al.	2018	Diagnosed	N/A	9.6	9.4	GARS	NR	22	20	20	16	frequency	Tone	EEG	passive	N2 latency	Cz	Y	372	42	22	349	19	20						0.6942	0.1012
Huang et al.	2018	Diagnosed	N/A	9.6	9.4	GARS	NR	22	20	20	16	frequency	Tone	EEG	passive	P3 amplitude	Cz	Y	2.27	3.25	22	2.71	2.03	20						-0.1606	0.0958
Huang et al.	2018	Diagnosed	N/A	9.6	9.4	GARS	NR	22	20	20	16	frequency	Tone	EEG	passive	P3 latency	Cz	Y	467	38	22	448	26	20						0.5784	0.0994
Huang et al.	2018	Diagnosed	N/A	9.8	9.4	GARS	NR	18	17	16	15	vowel	Speech	EEG	passive	N2 amplitude	Cz	Y	-3.27	3.37	22	-2.93	3.16	20						0.1039	0.0956
Huang et al.	2018	Diagnosed	N/A	9.8	9.4	GARS	NR	18	17	16	15	vowel	Speech	EEG	passive	N2 latency	Cz	Y	309	26	22	297	22	20						0.4962	0.0984
Huang et al.	2018	Diagnosed	N/A	9.8	9.4	GARS	NR	18	17	16	15	vowel	Speech	EEG	passive	P3 amplitude	Cz	Y	1.1	2.9	22	4.21	3.4	20						-0.9881	0.1071
Huang et al.	2018	Diagnosed	N/A	9.8	9.4	GARS	NR	18	17	16	15	vowel	Speech	EEG	passive	P3 latency	Cz	Y	415	45	22	402	29	20						0.3399	0.0968
Fan & Cheng	2014	Diagnosed	N/A	21.5	22	AQ Social	6.4	20	20	19	19	vowel	Speech	EEG	passive	N2 amplitude	Fz, Cz, Pz	Y			20			20			6.69			-0.8179	0.1084
Fan & Cheng	2014	Diagnosed	N/A	21.5	22	AQ Social	6.4	20	20	19	19	vowel	Speech	EEG	passive	N2 latency	Fz, Cz, Pz	Y			20			20		0.25				0.3694	0.101706
Fan & Cheng	2014	Diagnosed	N/A	21.5	22	AQ Social	6.4	20	20	19	19	frequency	Complex tone	EEG	passive	N2 latency	Fz, Cz, Pz	Y			20			20		0.55				0.1907	0.100455
Haigh et al.	2022	Diagnosed	N/A	28.5	28.7	ADOS CSS	5.46	24	28	19	19	frequency	Tone	EEG	passive	N2 amplitude	F1, Fz, F2, FC1, FCz, FC2, C2, Cz, C2	Y			24			28			1.53			-0.3441	0.0785
Haigh et al.	2022	Diagnosed	N/A	28.5	28.7	ADOS CSS	5.46	24	28	19	19	frequency	Tone	EEG	passive	N1 amplitude	F1, Fz, F2, FC1, FCz, FC2, C2, Cz, C2	Y			24			28			2.3			0.4219	0.0791
Haigh et al.	2022	Diagnosed	N/A	28.5	28.7	ADOS CSS	5.46	24	28	19	19	vowel	Speech	EEG	passive	P3 amplitude	F1, Fz, F2, FC1, FCz, FC2, C2, Cz, C2	Y			24			28			1.09			-0.2904	0.0782
Abdeltawwab & Baz	2015	Diagnosed	N/A	11.37	11.2	CARS	33.7	31	30	24	18	frequency	Tone	EEG	passive	N2 latency	A2	Y	173.1	19.7	31	171.1	16.9	30						0.1088	0.0657
Abdeltawwab & Baz	2015	Diagnosed	N/A	11.37	11.2	CARS	33.7	31	30	24	18	frequency	Tone	EEG	passive	N2 latency	A1	Y	173.6	20.6	31	170.4	17.8	30						0.166	0.0658
Abdeltawwab & Baz	2015	Diagnosed	N/A	11.37	11.2	CARS	33.7	31	30	24	18	frequency	Tone	EEG	passive	N2 amplitude	A2	Y	-2.1	0.59	31	-2.66	0.83	30						-0.7799	0.0706
Abdeltawwab & Baz	2015	Diagnosed	N/A	11.37	11.2	CARS	33.7	31	30	24	18	frequency	Tone	EEG	passive	N2 amplitude	A1	Y	-2	0.56	31	-2.63	0.77	30						-0.9382	0.0728
Ceponiene et al.	2003	Diagnosed	N/A	8.9	8.4	CARS	34.67	9	10	8	9	frequency	Complex tone	EEG	passive	P3 amplitude	F3, F4, C3, C4	Y			9			10		0.14				-0.7113	0.224427
Ceponiene et al.	2003	Diagnosed	N/A	8.9	8.4	CARS	34.67	9	10	8	9	frequency	Tone	EEG	passive	P3 amplitude	F3, F4, C3, C4	Y			9			10		0.96				-0.0234	0.211126
Charpentier et al.	2018	Diagnosed	N/A	10	9.8	ADOS Total	13	15	13	16	12	vowel	Speech	EEG	passive	P1 amplitude	F3, Fz, F4, FC3, FCz, FC4, C3, Cz, C4, CP3, CPz, CP4, P3, Pz, P4	Y			15			16		0.03				-0.8202	0.140017
Charpentier et al.	2018	Diagnosed	N/A	10	9.8	ADOS Total	13	15	13	16	12	vowel	Speech	EEG	passive	N2 amplitude	Cz	Y			15			16			4.4			-0.7539	0.1383
Lindstrom et al.	2018	Diagnosed	N/A	10.4	10.1	ADI-R Total	NR	15	16	15	16	frequency	Speech	EEG	active	N2 amplitude	Fz	Y	-2.5	3	15	-3.5	3.3	16						-0.3166	0.1308
Lindstrom et al.	2018	Diagnosed	N/A	10.4	10.1	ADI-R Total	NR	15	16	15	16	frequency	Speech	EEG	active	P3 amplitude	Cz	Y	1.7	3.1	15	1.9	2.9	16						-0.0667	0.1292
Lindstrom et al.	2018	Diagnosed	N/A	10.4	10.1	ADI-R Total	NR	15	16	15	16	frequency	Speech	EEG	active	N2 amplitude	Fz	Y	-1.1	4.1	15	-1.4	2.8	16						-0.086	0.1293
Lindstrom et al.	2018	Diagnosed	N/A	10.4	10.1	ADI-R Total	NR	15	16	15	16	frequency	Speech	EEG	active	P3 amplitude	Cz	Y	1.1	2.4	15	1.3	2.2	16						-0.087	0.1293
Lindstrom et al.	2018	Diagnosed	N/A	10.4	10.1	ADI-R Total	NR	15	16	15	16	frequency	Speech	EEG	active	N2 amplitude	Fz	Y	-5	3.1	15	-4.3	2.6	16						0.2454	0.1301
Lindstrom et al.	2018	Diagnosed	N/A	10.4	10.1	ADI-R Total	NR	15	16	15	16	frequency	Speech	EEG	active	P3 amplitude	Cz	Y	2	1.8	15	2.6	2.3	16						-0.2893	0.1305
Lindstrom et al.	2018	Diagnosed	N/A	10.4	10.1	ADI-R Total	NR	15	16	15	16	frequency	Speech	EEG	active	N2 latency	Fz	Y	502	45	15	480	40	16						0.5178	0.1335
Lindstrom et al.	2018	Diagnosed	N/A	10.4	10.1	ADI-R Total	NR	15	16	15	16	frequency	Speech	EEG	active	P3 latency	Cz	Y	769	60	15	751	85	16						0.2433	0.1301
Lindstrom et al.	2018	Diagnosed	N/A	10.4	10.1	ADI-R Total	NR	15	16	15	16	frequency	Speech	EEG	active	N2 latency	Fz	Y	478	59	15	500	66	16						-0.3508	0.1312
Lindstrom et al.	2018	Diagnosed	N/A	10.4	10.1	ADI-R Total	NR	15	16	15	16	frequency	Speech	EEG	active	P3 latency	Cz	Y	760	90	15	752	58	16						0.1064	0.1293
Lindstrom et al.	2018	Diagnosed	N/A	10.4	10.1	ADI-R Total	NR	15	16	15	16	frequency	Speech	EEG	active	N2 latency	Fz	Y	444	28	15	453	25	16						-0.3397	0.131
Lindstrom et al.	2018	Diagnosed	N/A	10.4	10.1	ADI-R Total	NR	15	16	15	16	frequency	Speech	EEG	active	P3 latency	Cz	Y	734	60	15	765	56	16						-0.5348	0.1338
Knight et al.	2020	Diagnosed	N/A	15	14	SRS-2 T-score	72	21	19	19	7	frequency	Tone	EEG	passive	N2 amplitude	Fz	Y			21			19			0.174			-0.1321	0.1005
Nijhof et al.	2018	Diagnosed	N/A	33	31.3	ADOS Social	6.9	24	24	17	16	semantic	OON	EEG	active	N1 amplitude	C3, C4, Cz	Y			24			24			4			-0.5774	0.0868
Lepisto et al.	2006	Diagnosed	N/A	8.1	8.11	ADOS Social	NR	10	10	8	8	frequency	Speech	EEG	active	N2 amplitude	Fz	Y	-5.56	2.69	10	-4.24	2.66	10						0.4935	0.2061
Lepisto et al.	2006	Diagnosed	N/A	8.1	8.11	ADOS Social	NR	10	10	8	8	frequency	Speech	EEG	active	N2 latency	Fz	Y	193	22	10	179	19	10						0.6811	0.2116
Lepisto et al.	2006	Diagnosed	N/A	8.1	8.11	ADOS Social	NR	10	10	8	8	duration	Speech	EEG	active	N2 amplitude	Fz	Y	-4.1	1.95	10	-5.32	2.22	10						-0.5839	0.2085
Lepisto et al.	2006	Diagnosed	N/A	8.1	8.11	ADOS Social	NR	10	10	8	8	duration	Speech	EEG	active	N2 latency	Fz	Y	290	22	10	282	11	10						0.46	0.2053
Lepisto et al.	2006	Diagnosed	N/A	8.1	8.11	ADOS Social	NR	10	10	8	8	vowel	Speech	EEG	active	N2 amplitude	Fz	Y	-5.1	1.63	10	-5.35	2.13	10						-0.1318	0.2004
Lepisto et al.	2006	Diagnosed	N/A	8.1	8.11	ADOS Social	NR	10	10	8	8	vowel	Speech	EEG	active	N2 latency	Fz	Y	211	11	10	198	12	10						1.1294	0.2319
Lepisto et al.	2006	Diagnosed	N/A	8.1	8.11	ADOS Social	NR	10	10	8	8	frequency	Complex tone	EEG	active	N2 amplitude	Fz	Y	-5.82	1.61	10	-6.52	3.22	10						-0.275	0.2019
Lepisto et al.	2006	Diagnosed	N/A	8.1	8.11	ADOS Social	NR	10	10	8	8	frequency	Complex tone	EEG	active	N2 latency	Fz	Y	172	20	10	165	15	10						0.396	0.2039
Lepisto et al.	2006	Diagnosed	N/A	8.1	8.11	ADOS Social	NR	10	10	8	8	duration	Complex tone	EEG	active	N2 amplitude	Fz	Y	-4.58	1.63	10	-6.1	1.88	10						-0.8639	0.2187
Lepisto et al.	2006	Diagnosed	N/A	8.1	8.11	ADOS Social	NR	10	10	8	8	duration	Complex tone	EEG	active	N2 latency	Fz	Y	297	11	10	300	11	10						-0.2727	0.2019
Lepisto et al.	2006	Diagnosed	N/A	8.1	8.11	ADOS Social	NR	10	10	8	8	vowel	Complex tone	EEG	active	N2 amplitude	Fz	Y	-6.85	1.9	10	-7.78	3.22	10						-0.3518	0.2031
Lepisto et al.	2006	Diagnosed	N/A	8.1	8.11	ADOS Social	NR	10	10	8	8	vowel	Complex tone	EEG	active	N2 latency	Fz	Y	165	21	10	155	12	10						0.5847	0.2085
Lepisto et al.	2006	Diagnosed	N/A	8.1	8.11	ADOS Social	NR	10	10	8	8	frequency	Speech	EEG	active	P3 amplitude	Fz	Y	2.41	1.78	10	4.01	2.37	10						-0.7634	0.2146
Lepisto et al.	2006	Diagnosed	N/A	8.1	8.11	ADOS Social	NR	10	10	8	8	frequency	Speech	EEG	active	P3 latency	Fz	Y	311	42	10	327	42	10						-0.381	0.2036
Lepisto et al.	2006	Diagnosed	N/A	8.1	8.11	ADOS Social	NR	10	10	8	8	duration	Speech	EEG	active	P3 amplitude	Fz	Y	1.88	1.06	10	2.2	1.78	10						-0.2184	0.2012
Lepisto et al.	2006	Diagnosed	N/A	8.1	8.11	ADOS Social	NR	10	10	8	8	duration	Speech	EEG	active	P3 latency	Fz	Y	393	31	10	409	34	10						-0.4918	0.206
Lepisto et al.	2006	Diagnosed	N/A	8.1	8.11	ADOS Social	NR	10	10	8	8	vowel	Speech	EEG	active	P3 amplitude	Fz	Y	1.6	1.92	10	3.2	2.59	10						-0.7018	0.2123
Lepisto et al.	2006	Diagnosed	N/A	8.1	8.11	ADOS Social	NR	10	10	8	8	vowel	Speech	EEG	active	P3 latency	Fz	Y	330	45	10	332	45	10						-0.0444	0.2
Lepisto et al.	2006	Diagnosed	N/A	8.1	8.11	ADOS Social	NR	10	10	8	8	frequency	Complex tone	EEG	active	P3 amplitude	Fz	Y	3.45	1.7	10	4.12	1.5	10						-0.4179	0.2044
Lepisto et al.	2006	Diagnosed	N/A	8.1	8.11	ADOS Social	NR	10	10	8	8	frequency	Complex tone	EEG	active	P3 latency	Fz	Y	297	32	10	287	25	10						0.3483	0.203
Lepisto et al.	2006	Diagnosed	N/A	8.1	8.11	ADOS Social	NR	10	10	8	8	duration	Complex tone	EEG	active	P3 amplitude	Fz	Y	2.25	1.56	10	2.81	1.16	10						-0.4074	0.2041
Lepisto et al.	2006	Diagnosed	N/A	8.1	8.11	ADOS Social	NR	10	10	8	8	duration	Complex tone	EEG	active	P3 latency	Fz	Y	403	35	10	405	36	10						-0.0563	0.2001
Lepisto et al.	2006	Diagnosed	N/A	8.1	8.11	ADOS Social	NR	10	10	8	8	vowel	Complex tone	EEG	active	P3 amplitude	Fz	Y	3.32	1.55	10	4.31	2.83	10						-0.4339	0.2047
Lepisto et al.	2006	Diagnosed	N/A	8.1	8.11	ADOS Social	NR	10	10	8	8	vowel	Complex tone	EEG	active	P3 latency	Fz	Y	285	29	10	279	22	10						0.2331	0.2014
Kuhl et al.	2004	Diagnosed	N/A	3.78	4.03	ADOS	NR	29	15	26	13	consonant	Speech	EEG	passive	N2 amplitude	F3, F4, F7, F8, T3, T4, C3, C4	Y			29			15			20.199			-1.4294	0.1244
Guiraud et al.	2011	At risk	Familial	0.76	0.76	N/A	N/A	35	21	21	10	standard	Tone	EEG	passive	P150 amplitude	C4	N			35			21	0.406					0.1121	0.0763
Guiraud et al.	2011	At risk	Familial	0.76	0.76	N/A	N/A	35	21	21	10	frequency	Complex tone	EEG	passive	N2 amplitude	C4	N			35			21	-0.406					-0.1121	0.0763
Korpilahti et al.	2007	Diagnosed	N/A	11.2	10.8	ADOS Total	NR	14	13	14	13	frequency	Speech	EEG	passive	N1 latency	F4	Y	152	26	14	144	12	13						0.3901	0.1512
Korpilahti et al.	2007	Diagnosed	N/A	11.2	10.8	ADOS Total	NR	14	13	14	13	frequency	Speech	EEG	passive	N1 latency	C4	Y	151	30	14	136	11	13						0.654	0.1563
Korpilahti et al.	2007	Diagnosed	N/A	11.2	10.8	ADOS Total	NR	14	13	14	13	frequency	Speech	EEG	passive	N1 latency	P4	Y	144	32	14	132	20	13						0.4458	0.152
Korpilahti et al.	2007	Diagnosed	N/A	11.2	10.8	ADOS Total	NR	14	13	14	13	frequency	Speech	EEG	passive	N1 latency	F3	Y	164	31	14	146	20	13						0.6844	0.157
Korpilahti et al.	2007	Diagnosed	N/A	11.2	10.8	ADOS Total	NR	14	13	14	13	frequency	Speech	EEG	passive	N1 latency	C3	Y	155	31	14	143	20	13						0.4563	0.1522
Korpilahti et al.	2007	Diagnosed	N/A	11.2	10.8	ADOS Total	NR	14	13	14	13	frequency	Speech	EEG	passive	N1 latency	P3	Y	144	28	14	132	19	13						0.4979	0.1529
Korpilahti et al.	2007	Diagnosed	N/A	11.2	10.8	ADOS Total	NR	14	13	14	13	frequency	Speech	EEG	passive	N1 amplitude	F4	Y	-1.7	3	14	-2.6	3.3	13						-0.2859	0.1499
Korpilahti et al.	2007	Diagnosed	N/A	11.2	10.8	ADOS Total	NR	14	13	14	13	frequency	Speech	EEG	passive	N1 amplitude	C4	Y	-1.2	2.4	14	-2.2	2.7	13						-0.3924	0.1512
Korpilahti et al.	2007	Diagnosed	N/A	11.2	10.8	ADOS Total	NR	14	13	14	13	frequency	Speech	EEG	passive	N1 amplitude	P4	Y	-0.7	1.6	14	-2	1.6	13						-0.8125	0.1606
Korpilahti et al.	2007	Diagnosed	N/A	11.2	10.8	ADOS Total	NR	14	13	14	13	frequency	Speech	EEG	passive	N1 amplitude	F3	Y	-1.5	2.5	14	-1.2	3.4	13						0.1011	0.1485
Korpilahti et al.	2007	Diagnosed	N/A	11.2	10.8	ADOS Total	NR	14	13	14	13	frequency	Speech	EEG	passive	N1 amplitude	C3	Y	-0.8	2.5	14	-1.1	3.1	13						-0.107	0.1486
Korpilahti et al.	2007	Diagnosed	N/A	11.2	10.8	ADOS Total	NR	14	13	14	13	frequency	Speech	EEG	passive	N1 amplitude	P3	Y	-0.3	1.7	14	-1.1	2.2	13						-0.409	0.1514
Korpilahti et al.	2007	Diagnosed	N/A	11.2	10.8	ADOS Total	NR	14	13	14	13	frequency	Speech	EEG	passive	N2 latency	F4	Y	200	33	14	199	38	13						0.0282	0.1484
Korpilahti et al.	2007	Diagnosed	N/A	11.2	10.8	ADOS Total	NR	14	13	14	13	frequency	Speech	EEG	passive	N2 latency	C4	Y	216	41	14	205	40	13						0.2715	0.1497
Korpilahti et al.	2007	Diagnosed	N/A	11.2	10.8	ADOS Total	NR	14	13	14	13	frequency	Speech	EEG	passive	N2 latency	P4	Y	222	43	14	219	36	13						0.0754	0.1485
Korpilahti et al.	2007	Diagnosed	N/A	11.2	10.8	ADOS Total	NR	14	13	14	13	frequency	Speech	EEG	passive	N2 latency	F3	Y	202	35	14	202	43	13						0	0.1484
Korpilahti et al.	2007	Diagnosed	N/A	11.2	10.8	ADOS Total	NR	14	13	14	13	frequency	Speech	EEG	passive	N2 latency	C3	Y	204	32	14	199	39	13						0.1407	0.1487
Korpilahti et al.	2007	Diagnosed	N/A	11.2	10.8	ADOS Total	NR	14	13	14	13	frequency	Speech	EEG	passive	N2 latency	P3	Y	224	49	14	203	44	13						0.45	0.1521
Korpilahti et al.	2007	Diagnosed	N/A	11.2	10.8	ADOS Total	NR	14	13	14	13	frequency	Speech	EEG	passive	N2 latency	F4	Y	625	67	14	657	58	13						-0.5092	0.1532
Korpilahti et al.	2007	Diagnosed	N/A	11.2	10.8	ADOS Total	NR	14	13	14	13	frequency	Speech	EEG	passive	N2 latency	C4	Y	611	62	14	659	54	13						-0.8234	0.1609
Korpilahti et al.	2007	Diagnosed	N/A	11.2	10.8	ADOS Total	NR	14	13	14	13	frequency	Speech	EEG	passive	N2 latency	P4	Y	600	61	14	630	67	13						-0.4691	0.1524
Korpilahti et al.	2007	Diagnosed	N/A	11.2	10.8	ADOS Total	NR	14	13	14	13	frequency	Speech	EEG	passive	N2 latency	F3	Y	625	70	14	650	56	13						-0.3927	0.1512
Korpilahti et al.	2007	Diagnosed	N/A	11.2	10.8	ADOS Total	NR	14	13	14	13	frequency	Speech	EEG	passive	N2 latency	C3	Y	609	60	14	651	55	13						-0.7285	0.1582
Korpilahti et al.	2007	Diagnosed	N/A	11.2	10.8	ADOS Total	NR	14	13	14	13	frequency	Speech	EEG	passive	N2 latency	P3	Y	621	67	14	619	62	13						0.0309	0.1484
Korpilahti et al.	2007	Diagnosed	N/A	11.2	10.8	ADOS Total	NR	14	13	14	13	frequency	Speech	EEG	passive	N2 amplitude	F4	Y	-3.6	3	14	-2.7	3.1	13						0.2952	0.15
Korpilahti et al.	2007	Diagnosed	N/A	11.2	10.8	ADOS Total	NR	14	13	14	13	frequency	Speech	EEG	passive	N2 amplitude	C4	Y	-2.8	2.8	14	-2.7	2	13						0.0408	0.1484
Korpilahti et al.	2007	Diagnosed	N/A	11.2	10.8	ADOS Total	NR	14	13	14	13	frequency	Speech	EEG	passive	N2 amplitude	P4	Y	-2.7	1.9	14	-1.9	1.5	13						0.4652	0.1524
Korpilahti et al.	2007	Diagnosed	N/A	11.2	10.8	ADOS Total	NR	14	13	14	13	frequency	Speech	EEG	passive	N2 amplitude	F3	Y	-3.6	2.6	14	-2.3	3.5	13						0.4241	0.1517
Korpilahti et al.	2007	Diagnosed	N/A	11.2	10.8	ADOS Total	NR	14	13	14	13	frequency	Speech	EEG	passive	N2 amplitude	C3	Y	-2.9	2	14	-2	3	13						0.3558	0.1507
Korpilahti et al.	2007	Diagnosed	N/A	11.2	10.8	ADOS Total	NR	14	13	14	13	frequency	Speech	EEG	passive	N2 amplitude	P3	Y	-2.9	2.4	14	-2	2.2	13						0.3903	0.1512
Korpilahti et al.	2007	Diagnosed	N/A	11.2	10.8	ADOS Total	NR	14	13	14	13	frequency	Speech	EEG	passive	N2 amplitude	F4	Y	-7.2	2.7	14	-4.8	2.9	13						0.8578	0.162
Korpilahti et al.	2007	Diagnosed	N/A	11.2	10.8	ADOS Total	NR	14	13	14	13	frequency	Speech	EEG	passive	N2 amplitude	C4	Y	-5.2	2.2	14	-3	2.3	13						0.9784	0.1661
Korpilahti et al.	2007	Diagnosed	N/A	11.2	10.8	ADOS Total	NR	14	13	14	13	frequency	Speech	EEG	passive	N2 amplitude	P4	Y	-3.2	2.3	14	-2.3	2.1	13						0.4079	0.1514
Korpilahti et al.	2007	Diagnosed	N/A	11.2	10.8	ADOS Total	NR	14	13	14	13	frequency	Speech	EEG	passive	N2 amplitude	F3	Y	-6.7	1.7	14	-5.5	3	13						0.4973	0.1529
Korpilahti et al.	2007	Diagnosed	N/A	11.2	10.8	ADOS Total	NR	14	13	14	13	frequency	Speech	EEG	passive	N2 amplitude	C3	Y	-4.9	1.6	14	-3.9	2.2	13						0.5231	0.1534
Korpilahti et al.	2007	Diagnosed	N/A	11.2	10.8	ADOS Total	NR	14	13	14	13	frequency	Speech	EEG	passive	N2 amplitude	P3	Y	-3.2	2	14	-2.5	1.4	13						0.4028	0.1514
Goris et al.	2018	Diagnosed	N/A	33.89	31.67	N/A	N/A	24	30	17	22	frequency	Tone	EEG	passive	N2 amplitude	F3, Fz, F4, FC3, FCz, FC4, C3, Cz, C4	Y	-1.76	1.02	24	-2.45	1.45	30						-0.54	0.0777
Goris et al.	2018	Diagnosed	N/A	33.89	31.67	N/A	N/A	24	30	17	22	frequency	Tone	EEG	passive	P3 amplitude	CP3, CPz, CP4, P3, Pz, P4, PO3, POz, PO4	Y			24			30			1.29			-0.311	0.0759
Whitehouse et al.	2008	Diagnosed	N/A	10.4	10.6	ADOS Total	NR	15	15	15	11	vowel	Speech	EEG	passive	P1 amplitude	Fz	Y	3.07	2.06	15	4.45	2.79	15						-0.5627	0.1386
Whitehouse et al.	2008	Diagnosed	N/A	10.4	10.6	ADOS Total	NR	15	15	15	11	vowel	Speech	EEG	passive	N2 amplitude	Fz	Y	-5.46	2.64	15	-7.22	2.67	15						-0.6629	0.1407
Whitehouse et al.	2008	Diagnosed	N/A	10.4	10.6	ADOS Total	NR	15	15	15	11	vowel	Speech	EEG	passive	P3 amplitude	Fz	Y	1.63	1.73	15	3.48	2.37	15						-0.8916	0.1466
Whitehouse et al.	2008	Diagnosed	N/A	10.4	10.6	ADOS Total	NR	15	15	15	11	vowel	Speech	EEG	passive	N4 amplitude	Fz	Y	-3.46	1.51	15	-5.39	2.09	15						-1.0586	0.152
Kujala et al.	2005	Diagnosed	N/A	33	32	N/A	N/A	8	8	4	4	semantic	Speech	EEG	active	N2 amplitude	F3	Y	-1.6	1.6	8	-2.2	1.2	8						-0.4243	0.2556
Kujala et al.	2005	Diagnosed	N/A	33	32	N/A	N/A	8	8	4	4	semantic	Speech	EEG	active	N2 amplitude	Fz	Y	-2	1.5	8	-2.2	1.5	8						-0.1333	0.2506
Kujala et al.	2005	Diagnosed	N/A	33	32	N/A	N/A	8	8	4	4	semantic	Speech	EEG	active	N2 amplitude	F4	Y	-1.8	1.3	8	-1.9	1.5	8						-0.0712	0.2502
Kujala et al.	2005	Diagnosed	N/A	33	32	N/A	N/A	8	8	4	4	semantic	Speech	EEG	active	N2 amplitude	F3	Y	-0.8	1.8	8	-0.4	1.1	8						0.2682	0.2522
Kujala et al.	2005	Diagnosed	N/A	33	32	N/A	N/A	8	8	4	4	semantic	Speech	EEG	active	N2 amplitude	Fz	Y	-1.3	1.5	8	0.9	1.4	8						1.5163	0.3219
Kujala et al.	2005	Diagnosed	N/A	33	32	N/A	N/A	8	8	4	4	semantic	Speech	EEG	active	N2 amplitude	F4	Y	-0.8	1.1	8	0.6	1.3	8						0.1661	0.2509
Kujala et al.	2005	Diagnosed	N/A	33	32	N/A	N/A	8	8	4	4	semantic	Speech	EEG	active	N2 amplitude	F3	Y	-0.5	0.9	8	-1.1	1.7	8						-0.4411	0.2561
Kujala et al.	2005	Diagnosed	N/A	33	32	N/A	N/A	8	8	4	4	semantic	Speech	EEG	active	N2 amplitude	Fz	Y	-0.6	0.9	8	-1	1.6	8						-0.3081	0.253
Kujala et al.	2005	Diagnosed	N/A	33	32	N/A	N/A	8	8	4	4	semantic	Speech	EEG	active	N2 amplitude	F4	Y	-0.4	1.1	8	-1.2	1.4	8						-0.6354	0.2626
Kujala et al.	2005	Diagnosed	N/A	33	32	N/A	N/A	8	8	4	4	semantic	Speech	EEG	active	N2 latency	Fz, F3, F4	Y			8			8			12.52			1.7692	0.3478
Yoshimura et al.	2017	Diagnosed	N/A	5.03	4.84	DISCO	NR	47	46	36	15	semantic	Speech	MEG	passive	N2 amplitude	HG (L)	Y			47			46	-3.176					-0.6587	0.0453
Yoshimura et al.	2017	Diagnosed	N/A	5.03	4.84	DISCO	NR	47	46	36	15	semantic	Speech	MEG	passive	N2 amplitude	STG (L)	Y			47			46	-3.547					-0.7357	0.0459
Gomot et al.	2011	Diagnosed	N/A	8.33	8.33	CARS	36.7	27	27	21	21	frequency	Tone	EEG	passive	N250 amplitude	Frontocentral	Y	-5.9	0.6	27	-6.3	0.6	27						-0.6667	0.0782
Gomot et al.	2011	Diagnosed	N/A	8.33	8.33	CARS	36.7	27	27	21	21	frequency	Tone	EEG	passive	N250 latency	Frontocentral	Y	242	5	27	238	5	27						0.8	0.08
Gomot et al.	2011	Diagnosed	N/A	8.33	8.33	CARS	36.7	27	27	21	21	frequency	Tone	EEG	passive	N2 amplitude	Fz	Y	-3.7	0.4	27	-3.7	0.3	27						0	0.0741
Gomot et al.	2011	Diagnosed	N/A	8.33	8.33	CARS	36.7	27	27	21	21	frequency	Tone	EEG	passive	N2 amplitude	Cz	Y	-3.5	0.5	27	-3.3	0.3	27						0.4851	0.0763
Gomot et al.	2011	Diagnosed	N/A	8.33	8.33	CARS	36.7	27	27	21	21	frequency	Tone	EEG	passive	N2 amplitude	M1	Y	3.2	0.4	27	2.4	0.3	27						2.2627	0.1215
Gomot et al.	2011	Diagnosed	N/A	8.33	8.33	CARS	36.7	27	27	21	21	frequency	Tone	EEG	passive	N2 amplitude	M2	Y	3.4	0.5	27	2.2	0.3	27						2.9104	0.1525
Gomot et al.	2011	Diagnosed	N/A	8.33	8.33	CARS	36.7	27	27	21	21	frequency	Tone	EEG	passive	P3 amplitude	Fz	Y	2.9	0.5	27	0.9	0.3	27						4.8507	0.2919
Gomot et al.	2011	Diagnosed	N/A	8.33	8.33	CARS	36.7	27	27	21	21	frequency	Tone	EEG	passive	P3 amplitude	Cz	Y	3.3	0.6	27	1.2	0.4	27						4.1184	0.2311
Gomot et al.	2011	Diagnosed	N/A	8.33	8.33	CARS	36.7	27	27	21	21	frequency	Tone	EEG	passive	N2 latency	Fz	Y	172	5	27	194	7	27						-3.6168	0.1952
Gomot et al.	2011	Diagnosed	N/A	8.33	8.33	CARS	36.7	27	27	21	21	frequency	Tone	EEG	passive	N2 latency	Cz	Y	166	6	27	187	7	27						-3.2213	0.1702
Gomot et al.	2011	Diagnosed	N/A	8.33	8.33	CARS	36.7	27	27	21	21	frequency	Tone	EEG	passive	N2 latency	M1	Y	162	6	27	194	6	27						-5.3333	0.3374
Gomot et al.	2011	Diagnosed	N/A	8.33	8.33	CARS	36.7	27	27	21	21	frequency	Tone	EEG	passive	N2 latency	M2	Y	166	5	27	192	6	27						-4.7079	0.2793
Gomot et al.	2011	Diagnosed	N/A	8.33	8.33	CARS	36.7	27	27	21	21	frequency	Tone	EEG	passive	P3 latency	Fz	Y	279	10	27	301	11	27						-2.0929	0.1146
Gomot et al.	2011	Diagnosed	N/A	8.33	8.33	CARS	36.7	27	27	21	21	frequency	Tone	EEG	passive	P3 latency	Cz	Y	276	9	27	289	12	27						-1.2257	0.088
Jansson-Verkasalo et al	2005	Diagnosed	N/A	10.6	10.4	N/A	N/A	19	18	14	9	frequency	Tone	EEG	passive	P1 latency	Left hemisphere	N	91	8	19	86	8	18						0.625	0.1135
Jansson-Verkasalo et al	2005	Diagnosed	N/A	10.6	10.4	N/A	N/A	19	18	14	9	frequency	Tone	EEG	passive	N2 latency	Left hemisphere	N	207	12	19	210	16	18						-0.231	0.1088
Jansson-Verkasalo et al	2005	Diagnosed	N/A	10.6	10.4	N/A	N/A	19	18	14	9	frequency	Tone	EEG	passive	N4 latency	Left hemisphere	N	327	27	19	310	14	18						0.7841	0.1165
Jansson-Verkasalo et al	2005	Diagnosed	N/A	10.6	10.4	N/A	N/A	19	18	14	9	frequency	Tone	EEG	passive	N2 latency	Left hemisphere	N	110	12	19	107	12	18						0.25	0.109
Jansson-Verkasalo et al	2005	Diagnosed	N/A	10.6	10.4	N/A	N/A	19	18	14	9	frequency	Tone	EEG	passive	N2 latency	Left hemisphere	N	187	16	19	172	16	18						0.9375	0.1201
Jansson-Verkasalo et al	2005	Diagnosed	N/A	10.6	10.4	N/A	N/A	19	18	14	9	frequency	Tone	EEG	passive	P1 latency	Right hemisphere	N	89	9	19	88	7	18						0.1236	0.1084
Jansson-Verkasalo et al	2005	Diagnosed	N/A	10.6	10.4	N/A	N/A	19	18	14	9	frequency	Tone	EEG	passive	N2 latency	Right hemisphere	N	209	10	19	213	19	18						-0.2656	0.1091
Jansson-Verkasalo et al	2005	Diagnosed	N/A	10.6	10.4	N/A	N/A	19	18	14	9	frequency	Tone	EEG	passive	N4 latency	Right hemisphere	N	318	25	19	305	22	18						0.5511	0.1123
Jansson-Verkasalo et al	2005	Diagnosed	N/A	10.6	10.4	N/A	N/A	19	18	14	9	frequency	Tone	EEG	passive	N2 latency	Right hemisphere	N	111	16	19	103	12	18						0.5634	0.1125
Jansson-Verkasalo et al	2005	Diagnosed	N/A	10.6	10.4	N/A	N/A	19	18	14	9	frequency	Tone	EEG	passive	N2 latency	Right hemisphere	N	183	12	19	170	16	18						0.9229	0.1197
Jansson-Verkasalo et al	2005	Diagnosed	N/A	10.6	10.4	N/A	N/A	19	18	14	9	frequency	Tone	EEG	passive	P1 latency	Frontal	N	93	8	19	87	7	18						0.7967	0.1168
Jansson-Verkasalo et al	2005	Diagnosed	N/A	10.6	10.4	N/A	N/A	19	18	14	9	frequency	Tone	EEG	passive	N2 latency	Frontal	N	213	13	19	212	17	18						0.0663	0.1082
Jansson-Verkasalo et al	2005	Diagnosed	N/A	10.6	10.4	N/A	N/A	19	18	14	9	frequency	Tone	EEG	passive	N4 latency	Frontal	N	321	27	19	309	24	18						0.469	0.1112
Jansson-Verkasalo et al	2005	Diagnosed	N/A	10.6	10.4	N/A	N/A	19	18	14	9	frequency	Tone	EEG	passive	N2 latency	Frontal	N	116	15	19	109	14	18						0.482	0.1113
Jansson-Verkasalo et al	2005	Diagnosed	N/A	10.6	10.4	N/A	N/A	19	18	14	9	frequency	Tone	EEG	passive	N2 latency	Frontal	N	184	12	19	170	16	18						0.9939	0.1215
Jansson-Verkasalo et al	2005	Diagnosed	N/A	10.6	10.4	N/A	N/A	19	18	14	9	frequency	Tone	EEG	passive	P1 latency	Central	N	90	8	19	87	6	18						0.4226	0.1106
Jansson-Verkasalo et al	2005	Diagnosed	N/A	10.6	10.4	N/A	N/A	19	18	14	9	frequency	Tone	EEG	passive	N2 latency	Central	N	208	10	19	214	19	18						-0.3984	0.1103
Jansson-Verkasalo et al	2005	Diagnosed	N/A	10.6	10.4	N/A	N/A	19	18	14	9	frequency	Tone	EEG	passive	N4 latency	Central	N	323	22	19	309	21	18						0.6506	0.1139
Jansson-Verkasalo et al	2005	Diagnosed	N/A	10.6	10.4	N/A	N/A	19	18	14	9	frequency	Tone	EEG	passive	N2 latency	Central	N	110	15	19	105	15	18						0.3333	0.1097
Jansson-Verkasalo et al	2005	Diagnosed	N/A	10.6	10.4	N/A	N/A	19	18	14	9	frequency	Tone	EEG	passive	N2 latency	Central	N	170	16	19	170	16	18						0	0.1082
Jansson-Verkasalo et al	2005	Diagnosed	N/A	10.6	10.4	N/A	N/A	19	18	14	9	frequency	Tone	EEG	passive	P1 latency	Parietal	N	86	10	19	86	8	18						0	0.1082
Jansson-Verkasalo et al	2005	Diagnosed	N/A	10.6	10.4	N/A	N/A	19	18	14	9	frequency	Tone	EEG	passive	N2 latency	Parietal	N	204	10	19	209	16	18						-0.3771	0.1101
Jansson-Verkasalo et al	2005	Diagnosed	N/A	10.6	10.4	N/A	N/A	19	18	14	9	frequency	Tone	EEG	passive	N4 latency	Parietal	N	324	29	19	305	14	18						0.8271	0.1174
Jansson-Verkasalo et al	2005	Diagnosed	N/A	10.6	10.4	N/A	N/A	19	18	14	9	frequency	Tone	EEG	passive	N2 latency	Parietal	N	105	12	19	100	13	18						0.4001	0.1104
Jansson-Verkasalo et al	2005	Diagnosed	N/A	10.6	10.4	N/A	N/A	19	18	14	9	frequency	Tone	EEG	passive	N2 latency	Parietal	N	186	16	19	172	19	18						0.799	0.1168
Kujala et al.	2010	Diagnosed	N/A	10.8	10.48	ASSQ	NR	15	13	11	11	vowel	Speech	EEG	passive	P1 amplitude	Grand average	Y	7.7	2	13	7.9	2.2	11						-0.0955	0.168
Kujala et al.	2010	Diagnosed	N/A	10.8	10.48	ASSQ	NR	15	13	11	11	vowel	Speech	EEG	passive	P1 latency	Grand average	Y	107	9	13	106	19	11						0.0693	0.1679
Kujala et al.	2010	Diagnosed	N/A	10.8	10.48	ASSQ	NR	15	13	11	11	vowel	Speech	EEG	passive	N2 amplitude	Grand average	Y	-2.4	2.5	13	-3.6	3.2	11						-0.4226	0.1716
Kujala et al.	2010	Diagnosed	N/A	10.8	10.48	ASSQ	NR	15	13	11	11	vowel	Speech	EEG	passive	N2 latency	Grand average	Y	231	18	13	224	10	11						0.4696	0.1724
Kujala et al.	2010	Diagnosed	N/A	10.8	10.48	ASSQ	NR	15	13	11	11	vowel	Speech	EEG	passive	N4 amplitude	Grand average	Y	-5.7	2.3	13	-6.1	2.1	11						-0.1809	0.1685
Kujala et al.	2010	Diagnosed	N/A	10.8	10.48	ASSQ	NR	15	13	11	11	vowel	Speech	EEG	passive	N4 latency	Grand average	Y	344	32	13	328	30	11						0.5144	0.1733
Kujala et al.	2010	Diagnosed	N/A	10.8	10.48	ASSQ	NR	15	13	11	11	frequency	Speech	EEG	passive	N2 amplitude	Grand average	Y	-2.11	2.41	13	-3.81	2.12	11						-0.7447	0.1794
Kujala et al.	2010	Diagnosed	N/A	10.8	10.48	ASSQ	NR	15	13	11	11	frequency	Speech	EEG	passive	N2 latency	Grand average	Y	233	46	13	227	29	11						0.1531	0.1683
Kujala et al.	2010	Diagnosed	N/A	10.8	10.48	ASSQ	NR	15	13	11	11	duration	Speech	EEG	passive	N2 amplitude	Grand average	Y	-4.25	2.34	13	-5.41	1.97	11						-0.5322	0.1737
Kujala et al.	2010	Diagnosed	N/A	10.8	10.48	ASSQ	NR	15	13	11	11	duration	Speech	EEG	passive	N2 latency	Grand average	Y	252	9	13	261	11	11						-0.9037	0.1848
Kujala et al.	2010	Diagnosed	N/A	10.8	10.48	ASSQ	NR	15	13	11	11	intensity	Speech	EEG	passive	N2 amplitude	Grand average	Y	-1.21	1.84	13	0.1	2.05	11						0.6759	0.1773
Kujala et al.	2010	Diagnosed	N/A	10.8	10.48	ASSQ	NR	15	13	11	11	vowel	Speech	EEG	passive	N2 amplitude	Grand average	Y	-2.26	2.01	13	-2.75	1.93	11						-0.2482	0.1691
Kujala et al.	2010	Diagnosed	N/A	10.8	10.48	ASSQ	NR	15	13	11	11	vowel	Speech	EEG	passive	N2 latency	Grand average	Y	233	40	13	236	40	11						-0.075	0.1679
Kujala et al.	2010	Diagnosed	N/A	10.8	10.48	ASSQ	NR	15	13	11	11	consonant	Speech	EEG	passive	N2 amplitude	Grand average	Y	-0.31	2.15	13	-0.57	1.7	11						-0.1328	0.1682
Lepisto et al.	2007	Diagnosed	N/A	27	30	N/A	N/A	9	9	7	8	duration	Speech	EEG	active	N2 amplitude	Grand average	Y	-3.02	0.99	9	-2.05	0.88	9						1.0356	0.252
Lepisto et al.	2007	Diagnosed	N/A	27	30	N/A	N/A	9	9	7	8	duration	Speech	EEG	active	N2 latency	Grand average	Y	256	10	9	263	20	9						-0.4427	0.2277
Lepisto et al.	2007	Diagnosed	N/A	27	30	N/A	N/A	9	9	7	8	frequency	Speech	EEG	active	N2 amplitude	Grand average	Y	-3.08	1.19	9	-2.36	1.51	9						0.5296	0.23
Lepisto et al.	2007	Diagnosed	N/A	27	30	N/A	N/A	9	9	7	8	frequency	Speech	EEG	active	N2 latency	Grand average	Y	148	11	9	161	23	9						-0.7211	0.2367
Lepisto et al.	2007	Diagnosed	N/A	27	30	N/A	N/A	9	9	7	8	vowel	Speech	EEG	active	N2 amplitude	Grand average	Y	-3.63	1.3	9	-3.62	1.73	9						0.0065	0.2222
Lepisto et al.	2007	Diagnosed	N/A	27	30	N/A	N/A	9	9	7	8	vowel	Speech	EEG	active	N2 latency	Grand average	Y	163	16	9	165	16	9						-0.125	0.2227
Lepisto et al.	2007	Diagnosed	N/A	27	30	N/A	N/A	9	9	7	8	duration	Synthetic speech	EEG	active	N2 amplitude	Grand average	Y	-2.51	1.43	9	-2.11	1.29	9						0.2937	0.2246
Lepisto et al.	2007	Diagnosed	N/A	27	30	N/A	N/A	9	9	7	8	duration	Synthetic speech	EEG	active	N2 latency	Grand average	Y	253	11	9	261	14	9						-0.6354	0.2334
Lepisto et al.	2007	Diagnosed	N/A	27	30	N/A	N/A	9	9	7	8	frequency	Synthetic speech	EEG	active	N2 amplitude	Grand average	Y	-2.7	1.7	9	-3.18	1.34	9						-0.3136	0.225
Lepisto et al.	2007	Diagnosed	N/A	27	30	N/A	N/A	9	9	7	8	frequency	Synthetic speech	EEG	active	N2 latency	Grand average	Y	140	18	9	139	14	9						0.062	0.2223
Lepisto et al.	2007	Diagnosed	N/A	27	30	N/A	N/A	9	9	7	8	vowel	Synthetic speech	EEG	active	N2 amplitude	Grand average	Y	-3.74	2.13	9	-3.8	0.98	9						-0.0362	0.2223
Lepisto et al.	2007	Diagnosed	N/A	27	30	N/A	N/A	9	9	7	8	vowel	Synthetic speech	EEG	active	N2 latency	Grand average	Y	130	14	9	129	10	9						0.0822	0.2224
Lepisto et al.	2007	Diagnosed	N/A	27	30	N/A	N/A	9	9	7	8	duration	Speech	EEG	active	P3 amplitude	Grand average	Y	1.28	0.91	9	0.96	0.89	9						0.3555	0.2257
Lepisto et al.	2007	Diagnosed	N/A	27	30	N/A	N/A	9	9	7	8	duration	Speech	EEG	active	P3 latency	Grand average	Y	350	29	9	284	61	9						1.3819	0.2753
Lepisto et al.	2007	Diagnosed	N/A	27	30	N/A	N/A	9	9	7	8	frequency	Speech	EEG	active	P3 amplitude	Grand average	Y	1.34	1.73	9	1.81	0.75	9						-0.3525	0.2257
Lepisto et al.	2007	Diagnosed	N/A	27	30	N/A	N/A	9	9	7	8	frequency	Speech	EEG	active	P3 latency	Grand average	Y	239	23	9	256	17	9						-0.8406	0.2419
Lepisto et al.	2007	Diagnosed	N/A	27	30	N/A	N/A	9	9	7	8	vowel	Speech	EEG	active	P3 amplitude	Grand average	Y	1.02	1.09	9	1.69	0.9	9						-0.6703	0.2347
Lepisto et al.	2007	Diagnosed	N/A	27	30	N/A	N/A	9	9	7	8	vowel	Speech	EEG	active	P3 latency	Grand average	Y	250	26	9	268	32	9						-0.6174	0.2328
Lepisto et al.	2007	Diagnosed	N/A	27	30	N/A	N/A	9	9	7	8	duration	Synthetic speech	EEG	active	P3 amplitude	Grand average	Y	1.29	1.22	9	0.76	0.73	9						0.5272	0.2299
Lepisto et al.	2007	Diagnosed	N/A	27	30	N/A	N/A	9	9	7	8	duration	Synthetic speech	EEG	active	P3 latency	Grand average	Y	341	24	9	360	34	9						-0.6456	0.2338
Lepisto et al.	2007	Diagnosed	N/A	27	30	N/A	N/A	9	9	7	8	frequency	Synthetic speech	EEG	active	P3 amplitude	Grand average	Y	2.47	1.09	9	1.79	1.34	9						0.5567	0.2308
Lepisto et al.	2007	Diagnosed	N/A	27	30	N/A	N/A	9	9	7	8	frequency	Synthetic speech	EEG	active	P3 latency	Grand average	Y	237	23	9	242	15	9						-0.2575	0.2241
Lepisto et al.	2007	Diagnosed	N/A	27	30	N/A	N/A	9	9	7	8	vowel	Synthetic speech	EEG	active	P3 amplitude	Grand average	Y	1.97	0.95	9	1.15	0.79	9						0.9386	0.2467
Lepisto et al.	2007	Diagnosed	N/A	27	30	N/A	N/A	9	9	7	8	vowel	Synthetic speech	EEG	active	P3 latency	Grand average	Y	226	13	9	233	17	9						-0.4626	0.2282
Roberts et al.	2011	Diagnosed	N/A	8.47	10.07	ADOS Total	14.66	18	27	17	12	frequency	Tone	MEG	passive	N2 latency	STS	Y	228.73	5.82	18	177.27	2.72	27						12.175	1.7396
Roberts et al.	2011	Diagnosed	N/A	8.47	10.07	ADOS Total	14.66	18	27	17	12	frequency	Tone	MEG	passive	N2 amplitude	STS	Y	18.44	2.14	18	16.99	1.02	27						0.9283	0.1022
Roberts et al.	2011	Diagnosed	N/A	9.85	10.07	ADOS Total	11.72	33	27	32	12	frequency	Tone	MEG	passive	N2 latency	STS	Y	208.68	3.26	33	177.27	2.72	27						10.3668	0.9629
Roberts et al.	2011	Diagnosed	N/A	9.85	10.07	ADOS Total	11.72	33	27	32	12	frequency	Tone	MEG	passive	N2 amplitude	STS	Y	16.36	1.05	33	16.99	1.02	27						-0.6077	0.074
Jansson-Verkasalo et al	2003	Diagnosed	N/A	9.1	9.6	N/A	N/A	10	11	8	8	consonant	Synthetic speech	EEG	passive	N2 latency	Right hemisphere	N	324	36	10	297	34	11						0.7723	0.2051
Jansson-Verkasalo et al	2003	Diagnosed	N/A	9.1	9.6	N/A	N/A	10	11	8	8	consonant	Synthetic speech	EEG	passive	N2 latency	Left hemisphere	N	309	44	10	307	34	11						0.0512	0.191
Jansson-Verkasalo et al	2003	Diagnosed	N/A	9.1	9.6	N/A	N/A	10	11	8	8	frequency	Tone	EEG	passive	N2 latency	Right hemisphere	N	215	42	10	184	12	11						1.0269	0.216
Jansson-Verkasalo et al	2003	Diagnosed	N/A	9.1	9.6	N/A	N/A	10	11	8	8	frequency	Tone	EEG	passive	N2 latency	Left hemisphere	N	206	37	10	194	15	11						0.4333	0.1954
Jansson-Verkasalo et al	2003	Diagnosed	N/A	9.1	9.6	N/A	N/A	10	11	8	8	consonant	Synthetic speech	EEG	passive	N2 amplitude	Right hemisphere	N	-3.72	2.14	10	-2.92	2.5	11						0.3424	0.1937
Jansson-Verkasalo et al	2003	Diagnosed	N/A	9.1	9.6	N/A	N/A	10	11	8	8	consonant	Synthetic speech	EEG	passive	N2 amplitude	Left hemisphere	N	-2.92	2.12	10	-3.6	2.2	11						-0.3145	0.1933
Jansson-Verkasalo et al	2003	Diagnosed	N/A	9.1	9.6	N/A	N/A	10	11	8	8	frequency	Tone	EEG	passive	N2 amplitude	Right hemisphere	N	-5.35	2.75	10	-4.65	1.79	11						0.305	0.1931
Jansson-Verkasalo et al	2003	Diagnosed	N/A	9.1	9.6	N/A	N/A	10	11	8	8	frequency	Tone	EEG	passive	N2 amplitude	Left hemisphere	N	-5.27	3.05	10	-3.87	1.96	11						0.5522	0.1982
Kujala et al.	2007	Diagnosed	N/A	27	30	N/A	N/A	8	10	6	8	frequency	Tone	EEG	passive	N2 amplitude	Fz	Y	-2.7	0.6	8	-1.9	0.3	10						0.6409	0.23641
Kujala et al.	2007	Diagnosed	N/A	27	30	N/A	N/A	8	10	6	8	duration	Tone	EEG	passive	N2 amplitude	Fz	Y	-2.6	0.6	8	-1.4	0.3	10						0.9613	0.250672
Kujala et al.	2007	Diagnosed	N/A	27	30	N/A	N/A	8	10	6	8	gap	Tone	EEG	passive	N2 amplitude	Fz	Y	-2.9	0.6	8	-1.5	0.3	10						1.1216	0.259942
Kujala et al.	2007	Diagnosed	N/A	27	30	N/A	N/A	8	10	6	8	intensity	Tone	EEG	passive	N2 amplitude	Fz	Y	-2.3	0.5	8	-2.6	0.4	10						-0.239	0.226587
Kujala et al.	2007	Diagnosed	N/A	27	30	N/A	N/A	8	10	6	8	location	Tone	EEG	passive	N2 amplitude	Fz	Y	-2.5	0.3	8	-1.9	0.4	10						0.5759	0.234211
Kujala et al.	2007	Diagnosed	N/A	27	30	N/A	N/A	8	10	6	8	frequency	Tone	EEG	passive	N2 amplitude	Fz	Y	-1.5	0.5	8	-2.3	0.4	10						-0.6373	0.236283
Kujala et al.	2007	Diagnosed	N/A	27	30	N/A	N/A	8	10	6	8	duration	Tone	EEG	passive	N2 amplitude	Fz	Y	-2.4	0.6	8	-1.5	0.4	10						0.6508	0.236765
Kujala et al.	2007	Diagnosed	N/A	27	30	N/A	N/A	8	10	6	8	frequency	Tone	EEG	passive	N2 latency	Fz	Y	128	6.6	8	160	8.2	10						-1.4701	0.285034
Kujala et al.	2007	Diagnosed	N/A	27	30	N/A	N/A	8	10	6	8	duration	Tone	EEG	passive	N2 latency	Fz	Y	174	11.1	8	178	8.5	10						-0.1467	0.225598
Kujala et al.	2007	Diagnosed	N/A	27	30	N/A	N/A	8	10	6	8	gap	Tone	EEG	passive	N2 latency	Fz	Y	159	4.4	8	152	4.6	10						0.5426	0.233179
Kujala et al.	2007	Diagnosed	N/A	27	30	N/A	N/A	8	10	6	8	intensity	Tone	EEG	passive	N2 latency	Fz	Y	168	12.9	8	172	7.8	10						-0.1399	0.225544
Kujala et al.	2007	Diagnosed	N/A	27	30	N/A	N/A	8	10	6	8	location	Tone	EEG	passive	N2 latency	Fz	Y	111	2.6	8	135	11.7	10						-0.8984	0.247418
Kujala et al.	2007	Diagnosed	N/A	27	30	N/A	N/A	8	10	6	8	frequency	Tone	EEG	passive	N2 latency	Fz	Y	131	7.9	8	158	5.1	10						-1.5028	0.287731
Kujala et al.	2007	Diagnosed	N/A	27	30	N/A	N/A	8	10	6	8	duration	Tone	EEG	passive	N2 latency	Fz	Y	176	9.8	8	197	7.7	10						-0.8614	0.245613
Kujala et al.	2007	Diagnosed	N/A	27	30	N/A	N/A	8	10	6	8	frequency	Tone	EEG	passive	P3 latency	Cz	Y	238	12.2	8	254	8.4	10						-0.5611	0.233746
Kujala et al.	2007	Diagnosed	N/A	27	30	N/A	N/A	8	10	6	8	duration	Tone	EEG	passive	P3 latency	Cz	Y	303	9.5	8	289	10.9	10						0.4725	0.231202
Kujala et al.	2007	Diagnosed	N/A	27	30	N/A	N/A	8	10	6	8	gap	Tone	EEG	passive	P3 latency	Cz	Y	246	3.8	8	236	10.3	10						0.4148	0.229779
Kujala et al.	2007	Diagnosed	N/A	27	30	N/A	N/A	8	10	6	8	intensity	Tone	EEG	passive	P3 latency	Cz	Y	254	16.5	8	273	11.5	10						-0.49	0.231671
Kujala et al.	2007	Diagnosed	N/A	27	30	N/A	N/A	8	10	6	8	location	Tone	EEG	passive	P3 latency	Cz	Y	226	6.6	8	228	4.6	10						-0.129	0.225462
Kujala et al.	2007	Diagnosed	N/A	27	30	N/A	N/A	8	10	6	8	frequency	Tone	EEG	passive	P3 latency	Cz	Y	227	8.2	8	254	8	10						-1.1729	0.263213
Kujala et al.	2007	Diagnosed	N/A	27	30	N/A	N/A	8	10	6	8	duration	Tone	EEG	passive	P3 latency	Cz	Y	250	17.8	8	277	8.8	10						-0.7315	0.239864
Kujala et al.	2007	Diagnosed	N/A	27	30	N/A	N/A	8	10	6	8	frequency	Tone	EEG	passive	P3 amplitude	Cz	Y	0.4	0.5	8	1.1	0.4	10						-0.5577	0.233639
Kujala et al.	2007	Diagnosed	N/A	27	30	N/A	N/A	8	10	6	8	duration	Tone	EEG	passive	P3 amplitude	Cz	Y	0.5	0.3	8	0.6	0.3	10						-0.1169	0.22538
Kujala et al.	2007	Diagnosed	N/A	27	30	N/A	N/A	8	10	6	8	gap	Tone	EEG	passive	P3 amplitude	Cz	Y	1	0.6	8	1.3	0.5	10						-0.1949	0.226056
Kujala et al.	2007	Diagnosed	N/A	27	30	N/A	N/A	8	10	6	8	intensity	Tone	EEG	passive	P3 amplitude	Cz	Y	0.9	0.7	8	0.1	0.4	10						0.5263	0.232694
Kujala et al.	2007	Diagnosed	N/A	27	30	N/A	N/A	8	10	6	8	location	Tone	EEG	passive	P3 amplitude	Cz	Y	2	0.9	8	1.7	0.5	10						0.155	0.225667
Kujala et al.	2007	Diagnosed	N/A	27	30	N/A	N/A	8	10	6	8	frequency	Tone	EEG	passive	P3 amplitude	Cz	Y	1.6	0.5	8	1.5	0.4	10						0.0797	0.225176
Kujala et al.	2007	Diagnosed	N/A	27	30	N/A	N/A	8	10	6	8	duration	Tone	EEG	passive	P3 amplitude	Cz	Y	0.5	0.4	8	0.7	0.3	10						-0.2057	0.226175
Gomot et al.	2006	Diagnosed	N/A	13.5	13.8	N/A	N/A	12	12	12	12	frequency	Tone	fMRI	passive	BOLD	AC (L)	Y			12			12	-4.25					-1.7351	0.2294
Gomot et al.	2006	Diagnosed	N/A	13.5	13.8	N/A	N/A	12	12	12	12	frequency	Tone	fMRI	passive	BOLD	OFG (L)	Y			12			12	-3.74					-1.5268	0.2152
Gomot et al.	2006	Diagnosed	N/A	13.5	13.8	N/A	N/A	12	12	12	12	frequency	Tone	fMRI	passive	BOLD	IFG (L)	Y			12			12	-3.27					-1.335	0.2038
Gomot et al.	2006	Diagnosed	N/A	13.5	13.8	N/A	N/A	12	12	12	12	frequency	Tone	fMRI	passive	BOLD	IPL (L)	Y			12			12	-4.11					-1.6779	0.2253
Gomot et al.	2006	Diagnosed	N/A	13.5	13.8	N/A	N/A	12	12	12	12	frequency	Tone	fMRI	passive	BOLD	Cerebellum (R)	Y			12			12	-3.93					-1.6044	0.2203
Gomot et al.	2006	Diagnosed	N/A	13.5	13.8	N/A	N/A	12	12	12	12	frequency	Tone	fMRI	passive	BOLD	STG (R)	Y			12			12	-3.54					-1.4452	0.2102
Gomot et al.	2006	Diagnosed	N/A	13.5	13.8	N/A	N/A	12	12	12	12	frequency	Tone	fMRI	passive	BOLD	IFG (R)	Y			12			12	-3.71					-1.5146	0.2145
Gomot et al.	2006	Diagnosed	N/A	13.5	13.8	N/A	N/A	12	12	12	12	frequency	Tone	fMRI	passive	BOLD	AC (L)	Y			12			12	-3.62					-1.4779	0.2122
Gomot et al.	2006	Diagnosed	N/A	13.5	13.8	N/A	N/A	12	12	12	12	frequency	Tone	fMRI	passive	BOLD	MFG (R)	Y			12			12	-3.54					-1.4452	0.2102
Gonzalez-Gadea at al.	2015	Diagnosed	N/A	10.38	11.63	ADI-R Social	13.23	24	19	23	15	frequency	Complex tone	EEG	passive	GFP	Grand average	Y			24			19		0.044				-0.6381	0.099033
Gonzalez-Gadea at al.	2015	Diagnosed	N/A	10.38	11.63	ADI-R Social	13.23	24	19	23	15	frequency	Complex tone	EEG	passive	GFP	Grand average	Y			24			19		0.023				-0.7254	0.100416
Gomot et al.	2003	Diagnosed	N/A	6.83	6.75	N/A	N/A	15	15	12	12	frequency	Tone	EEG	passive	N250 amplitude	Fz	Y	-6.2	0.6	15	-6.6	0.5	15						-0.1936	0.133958
Gomot et al.	2003	Diagnosed	N/A	6.83	6.75	N/A	N/A	15	15	12	12	frequency	Tone	EEG	passive	N250 latency	Fz	Y	242	6	15	239	5	15						0.1452	0.133685
Gomot et al.	2003	Diagnosed	N/A	6.83	6.75	N/A	N/A	15	15	12	12	frequency	Tone	EEG	passive	N2 latency	Fz	Y	172	9	15	201	9	15						-3.2222	0.3064
Gomot et al.	2003	Diagnosed	N/A	6.83	6.75	N/A	N/A	15	15	12	12	frequency	Tone	EEG	passive	N2 latency	M1	Y	175	10	15	200	6	15						-3.0317	0.2865
Gomot et al.	2003	Diagnosed	N/A	6.83	6.75	N/A	N/A	15	15	12	12	frequency	Tone	EEG	passive	N2 latency	M2	Y	177	7	15	202	7	15						-3.5714	0.3459
Gomot et al.	2003	Diagnosed	N/A	6.83	6.75	N/A	N/A	15	15	12	12	frequency	Tone	EEG	passive	N2 amplitude	Fz	Y	-2.8	0.5	15	-3.7	0.4	15						-0.5313	0.138037
Lepisto et al.	2008	Diagnosed	N/A	9.1	9	CARS	33	10	16	9	15	frequency	Synthetic speech	EEG	passive	N2 amplitude	Fz	Y	-4.6	2.5	10	-2.8	2.8	16						0.6688	0.1711
Lepisto et al.	2008	Diagnosed	N/A	9.1	9	CARS	33	10	16	9	15	frequency	Synthetic speech	EEG	passive	N2 latency	Fz	Y	186	43	10	176	41	16						0.2395	0.1636
Lepisto et al.	2008	Diagnosed	N/A	9.1	9	CARS	33	10	16	9	15	frequency	Synthetic speech	EEG	passive	N2 amplitude	Cz	Y	-4.4	3.8	10	-2.2	2.5	16						0.7206	0.1725
Lepisto et al.	2008	Diagnosed	N/A	9.1	9	CARS	33	10	16	9	15	frequency	Synthetic speech	EEG	passive	N2 latency	Cz	Y	168	35	10	157	33	16						0.3258	0.1645
Lepisto et al.	2008	Diagnosed	N/A	9.1	9	CARS	33	10	16	9	15	consonant	Synthetic speech	EEG	passive	N2 amplitude	Fz	Y	-4.2	2.3	10	-4.2	2.8	16						0	0.1625
Lepisto et al.	2008	Diagnosed	N/A	9.1	9	CARS	33	10	16	9	15	consonant	Synthetic speech	EEG	passive	N2 latency	Fz	Y	171	25	10	180	36	16						-0.2785	0.164
Lepisto et al.	2008	Diagnosed	N/A	9.1	9	CARS	33	10	16	9	15	consonant	Synthetic speech	EEG	passive	N2 amplitude	Cz	Y	-4.4	1.9	10	-3.4	2	16						0.5094	0.1675
Lepisto et al.	2008	Diagnosed	N/A	9.1	9	CARS	33	10	16	9	15	consonant	Synthetic speech	EEG	passive	N2 latency	Cz	Y	179	47	10	177	38	16						0.0481	0.1625
Lepisto et al.	2008	Diagnosed	N/A	9.1	9	CARS	33	10	16	9	15	frequency	Synthetic speech	EEG	passive	N2 amplitude	Fz	Y	-3.2	2.2	10	-1.8	1.5	16						0.78	0.1742
Lepisto et al.	2008	Diagnosed	N/A	9.1	9	CARS	33	10	16	9	15	frequency	Synthetic speech	EEG	passive	N2 latency	Fz	Y	153	27	10	159	31	16						-0.203	0.1633
Lepisto et al.	2008	Diagnosed	N/A	9.1	9	CARS	33	10	16	9	15	frequency	Synthetic speech	EEG	passive	N2 amplitude	Cz	Y	-3	1.9	10	-1.5	1.35	16						0.95	0.1799
Lepisto et al.	2008	Diagnosed	N/A	9.1	9	CARS	33	10	16	9	15	frequency	Synthetic speech	EEG	passive	N2 latency	Cz	Y	147	24	10	160	30	16						-0.4659	0.1667
Lepisto et al.	2008	Diagnosed	N/A	9.1	9	CARS	33	10	16	9	15	vowel	Synthetic speech	EEG	passive	N2 amplitude	Fz	Y	-2.1	1.2	10	-2.6	1.5	16						-0.3584	0.165
Lepisto et al.	2008	Diagnosed	N/A	9.1	9	CARS	33	10	16	9	15	vowel	Synthetic speech	EEG	passive	N2 latency	Fz	Y	181	43	10	184	33	16						-0.0809	0.1626
Lepisto et al.	2008	Diagnosed	N/A	9.1	9	CARS	33	10	16	9	15	vowel	Synthetic speech	EEG	passive	N2 amplitude	Cz	Y	-1.3	1.25	10	-1.7	1.7	16						-0.2586	0.1638
Lepisto et al.	2008	Diagnosed	N/A	9.1	9	CARS	33	10	16	9	15	vowel	Synthetic speech	EEG	passive	N2 latency	Cz	Y	169	46	10	171	31	16						-0.0536	0.1626
Courchesne et al.	1984	Diagnosed	N/A	NR	NR	N/A	N/A	7	7	NR	NR	semantic	Speech	EEG	passive	P3 amplitude	Fz	N	2.4	4.6	7	5.1	1.1	7						-0.3296	0.289594
Courchesne et al.	1984	Diagnosed	N/A	NR	NR	N/A	N/A	7	7	NR	NR	semantic	Speech	EEG	passive	P3 amplitude	Cz	N	9.8	3.8	7	11.9	1.9	7						-0.2854	0.288623
Courchesne et al.	1984	Diagnosed	N/A	NR	NR	N/A	N/A	7	7	NR	NR	semantic	Speech	EEG	passive	P3 amplitude	Pz	N	9.8	3.1	7	13.7	1.2	7						-0.6774	0.302101
Gomot et al.	2008	Diagnosed	N/A	13.5	13.8	ADI-R Total	46	12	12	12	12	frequency	Complex tone	fMRI	active	BOLD	MFG (R)	Y			12			12	5.2					2.1229	0.2606
Gomot et al.	2008	Diagnosed	N/A	13.5	13.8	ADI-R Total	46	12	12	12	12	frequency	Complex tone	fMRI	active	BOLD	SFG (R)	Y			12			12	5.14					2.0984	0.2584
Gomot et al.	2008	Diagnosed	N/A	13.5	13.8	ADI-R Total	46	12	12	12	12	frequency	Complex tone	fMRI	active	BOLD	Precentral gyrus (R)	Y			12			12	4.97					2.029	0.2524
Gomot et al.	2008	Diagnosed	N/A	13.5	13.8	ADI-R Total	46	12	12	12	12	frequency	Complex tone	fMRI	active	BOLD	MFG (R)	Y			12			12	3.97					1.6207	0.2214
Gomot et al.	2008	Diagnosed	N/A	13.5	13.8	ADI-R Total	46	12	12	12	12	frequency	Complex tone	fMRI	active	BOLD	Postcentral gyrus (R)	Y			12			12	4.15					1.6942	0.2265
Gomot et al.	2008	Diagnosed	N/A	13.5	13.8	ADI-R Total	46	12	12	12	12	frequency	Complex tone	fMRI	active	BOLD	IFG (R)	Y			12			12	4.07					1.6616	0.2242
Gomot et al.	2008	Diagnosed	N/A	13.5	13.8	ADI-R Total	46	12	12	12	12	frequency	Complex tone	fMRI	active	BOLD	IPL (L)	Y			12			12	3.82					1.5595	0.2173
Gomot et al.	2008	Diagnosed	N/A	13.5	13.8	ADI-R Total	46	12	12	12	12	frequency	Complex tone	fMRI	active	BOLD	MFG (L)	Y			12			12	3.58					1.4615	0.2112
Gomot et al.	2008	Diagnosed	N/A	13.5	13.8	ADI-R Total	46	12	12	12	12	frequency	Complex tone	fMRI	active	BOLD	Caudate (R)	Y			12			12	-3.82					-1.5595	0.2173
Erwin et al.	1991	Diagnosed	N/A	27.5	23.4	N/A	N/A	11	14	11	7	consonant	Speech	EEG	passive	N1 amplitude	Cz	Y	-8.3	3.4	11	-7	2.9	14						0.4157	0.1658
Erwin et al.	1991	Diagnosed	N/A	27.5	23.4	N/A	N/A	11	14	11	7	consonant	Speech	EEG	passive	N1 amplitude	Cz	Y	-7.7	3.8	11	-7.7	3.3	14						0	0.1623
Erwin et al.	1991	Diagnosed	N/A	27.5	23.4	N/A	N/A	11	14	11	7	consonant	Speech	EEG	passive	P2 amplitude	Cz	Y	3.7	2.1	11	3.4	3.7	14						0.0965	0.1625
Erwin et al.	1991	Diagnosed	N/A	27.5	23.4	N/A	N/A	11	14	11	7	consonant	Speech	EEG	passive	P2 amplitude	Cz	Y	5.2	5.1	11	5	4.8	14						0.0405	0.1624
Erwin et al.	1991	Diagnosed	N/A	27.5	23.4	N/A	N/A	11	14	11	7	consonant	Speech	EEG	passive	P3 amplitude	Cz	Y	9.7	4.3	11	9.4	7.5	14						0.0475	0.1624
Erwin et al.	1991	Diagnosed	N/A	27.5	23.4	N/A	N/A	11	14	11	7	consonant	Speech	EEG	passive	P3 amplitude	Cz	Y	9	11.2	11	9.7	6.6	14						-0.787	0.1625
Erwin et al.	1991	Diagnosed	N/A	27.5	23.4	N/A	N/A	11	14	11	7	semantic	Speech	EEG	passive	N1 amplitude	Cz	Y	-6.2	2.8	11	-6.7	3.6	14						-0.1526	0.1628
Erwin et al.	1991	Diagnosed	N/A	27.5	23.4	N/A	N/A	11	14	11	7	semantic	Speech	EEG	passive	N1 amplitude	Cz	Y	-5.5	2.7	11	-6.2	3.2	14						-0.2339	0.1634
Erwin et al.	1991	Diagnosed	N/A	27.5	23.4	N/A	N/A	11	14	11	7	semantic	Speech	EEG	passive	P2 amplitude	Cz	Y	7	2.9	11	7.9	3.7	14						-0.2666	0.1638
Erwin et al.	1991	Diagnosed	N/A	27.5	23.4	N/A	N/A	11	14	11	7	semantic	Speech	EEG	passive	P2 amplitude	Cz	Y	6.4	3.9	11	6.7	3.1	14						-0.0864	0.1625
Erwin et al.	1991	Diagnosed	N/A	27.5	23.4	N/A	N/A	11	14	11	7	semantic	Speech	EEG	passive	P3 amplitude	Cz	Y	7.2	4.4	11	9.2	3.8	14						-0.4912	0.1672
Erwin et al.	1991	Diagnosed	N/A	27.5	23.4	N/A	N/A	11	14	11	7	semantic	Speech	EEG	passive	P3 amplitude	Cz	Y	7	4.3	11	7	3.6	14						0	0.1623
Erwin et al.	1991	Diagnosed	N/A	27.5	23.4	N/A	N/A	11	14	11	7	emotion	Speech	EEG	passive	N1 amplitude	Cz	Y	-7.6	2.5	11	-6.6	2.8	14						0.374	0.1651
Erwin et al.	1991	Diagnosed	N/A	27.5	23.4	N/A	N/A	11	14	11	7	emotion	Speech	EEG	passive	N1 amplitude	Cz	Y	-6.3	3	11	-5.8	3.4	14						0.1547	0.1628
Erwin et al.	1991	Diagnosed	N/A	27.5	23.4	N/A	N/A	11	14	11	7	emotion	Speech	EEG	passive	P2 amplitude	Cz	Y	5.1	3.8	11	6.3	4.7	14						-0.277	0.1639
Erwin et al.	1991	Diagnosed	N/A	27.5	23.4	N/A	N/A	11	14	11	7	emotion	Speech	EEG	passive	P2 amplitude	Cz	Y	3.9	4.6	11	4.2	3.7	14						-0.0729	0.1624
Erwin et al.	1991	Diagnosed	N/A	27.5	23.4	N/A	N/A	11	14	11	7	emotion	Speech	EEG	passive	P3 amplitude	Cz	Y	14.1	6.3	11	14	5	14						0.0178	0.1623
Erwin et al.	1991	Diagnosed	N/A	27.5	23.4	N/A	N/A	11	14	11	7	emotion	Speech	EEG	passive	P3 amplitude	Cz	Y	11.7	5.4	11	12.3	6.4	14						-0.1002	0.1625
Matsuzaki et al.	2017	Diagnosed	N/A	9.07	9.46	ASQ	14.38	20	13	20	13	frequency	Complex tone	MEG	passive	N1 latency	Temporal (L)	Y			20			13			4.19			0.7293	0.135
Matsuzaki et al.	2017	Diagnosed	N/A	9.07	9.46	ASQ	14.38	20	13	20	13	frequency	Complex tone	MEG	passive	N1 latency	Temporal (R)	Y			20			13			1.88			0.4885	0.1305
Matsuzaki et al.	2017	Diagnosed	N/A	9.07	9.46	ASQ	14.38	20	13	20	13	frequency	Complex tone	MEG	passive	N1 latency	Frontal (L)	Y			20			13			6.31			0.8949	0.1391
Matsuzaki et al.	2017	Diagnosed	N/A	9.07	9.46	ASQ	14.38	20	13	20	13	frequency	Complex tone	MEG	passive	N1 latency	Frontal (R)	Y			20			13			10.44			1.1511	0.147
Matsuzaki et al.	2017	Diagnosed	N/A	9.07	9.46	ASQ	14.38	20	13	20	13	frequency	Complex tone	MEG	passive	N1 amplitude	Frontal (L)	Y			20			13			0.52			-0.2569	0.1279
Matsuzaki et al.	2017	Diagnosed	N/A	9.07	9.46	ASQ	14.38	20	13	20	13	frequency	Complex tone	MEG	passive	N1 amplitude	Frontal (R)	Y			20			13			0.65			-0.2872	0.1282
Matsuzaki et al.	2017	Diagnosed	N/A	9.07	9.46	ASQ	14.38	20	13	20	13	frequency	Complex tone	MEG	passive	N2 latency	Temporal (L)	Y			20			13			14.8			1.3706	0.1554
Matsuzaki et al.	2017	Diagnosed	N/A	9.07	9.46	ASQ	14.38	20	13	20	13	frequency	Complex tone	MEG	passive	N2 latency	Temporal (R)	Y			20			13			14.5			1.3556	0.1548
Matsuzaki et al.	2017	Diagnosed	N/A	9.07	9.46	ASQ	14.38	20	13	20	13	frequency	Complex tone	MEG	passive	N2 amplitude	Temporal (R)	Y			20			13			3.53			0.6694	0.1337
Matsuzaki et al.	2017	Diagnosed	N/A	9.07	9.46	ASQ	14.38	20	13	20	13	frequency	Complex tone	MEG	passive	N2 amplitude	Temporal (L)	Y			20			13			1.15			0.382	0.1291
Matsuzaki et al.	2017	Diagnosed	N/A	9.07	9.46	ASQ	14.38	20	13	20	13	frequency	Complex tone	MEG	passive	N2 amplitude	Frontal (L)	Y			20			13			1.6			0.4506	0.13
Matsuzaki et al.	2017	Diagnosed	N/A	9.07	9.46	ASQ	14.38	20	13	20	13	frequency	Complex tone	MEG	passive	N2 amplitude	Frontal (R)	Y			20			13			2.87			0.6035	0.1324
Gomot et al.	2002	Diagnosed	N/A	6.83	6.75	N/A	N/A	15	15	12	12	frequency	Tone	EEG	passive	N2 latency	Fz	Y	172	9	15	201	9	15						-3.2222	0.3064
Gomot et al.	2002	Diagnosed	N/A	6.83	6.75	N/A	N/A	15	15	12	12	frequency	Tone	EEG	passive	N2 latency	M1	Y	175	10	15	200	6	15						-3.0317	0.2865
Gomot et al.	2002	Diagnosed	N/A	6.83	6.75	N/A	N/A	15	15	12	12	frequency	Tone	EEG	passive	N2 latency	M2	Y	177	7	15	202	7	15						-3.5714	0.3459
Gomot et al.	2002	Diagnosed	N/A	6.83	6.75	N/A	N/A	15	15	12	12	frequency	Tone	EEG	passive	N2 amplitude	Fz	Y	-2.8	0.5	15	-3.7	0.4	15						-0.5313	0.138037
Gomot et al.	2002	Diagnosed	N/A	6.83	6.75	N/A	N/A	15	15	12	12	frequency	Tone	EEG	passive	N2 sink	FT3	Y	-1.93	0.4	15	-1.78	0.4	15						0.1002	0.133501
Gomot et al.	2002	Diagnosed	N/A	6.83	6.75	N/A	N/A	15	15	12	12	frequency	Tone	EEG	passive	N2 sink	FT4	Y	-2.23	0.6	15	-1.93	0.4	15						0.1572	0.133745
Gomot et al.	2002	Diagnosed	N/A	6.83	6.75	N/A	N/A	15	15	12	12	frequency	Tone	EEG	passive	N2 source	T3	Y	0.37	0.3	15	0.74	0.5	15						-0.2398	0.134292
Gomot et al.	2002	Diagnosed	N/A	6.83	6.75	N/A	N/A	15	15	12	12	frequency	Tone	EEG	passive	N2 source	T4	Y	0.51	0.1	15	0.42	0.2	15						0.1521	0.133719
Gomot et al.	2002	Diagnosed	N/A	6.83	6.75	N/A	N/A	15	15	12	12	frequency	Tone	EEG	passive	N2 sink	Frontocentral	Y	-0.5	0.2	15	-0.35	0.2	15						0.2004	0.134003
Gomot et al.	2002	Diagnosed	N/A	6.83	6.75	N/A	N/A	15	15	12	12	frequency	Tone	EEG	passive	N2 source	Frontal	Y	2.09	0.6	15	1.05	0.5	15						0.5033	0.137555
Gomot et al.	2002	Diagnosed	N/A	6.83	6.75	N/A	N/A	15	15	12	12	frequency	Tone	EEG	passive	N2 source	Cz	Y	0.64	0.3	15	0.09	0.2	15						0.5766	0.138874
Kasai et al.	2005	Diagnosed	N/A	27.2	27.3	CARS	33.7	9	19	6	13	frequency	Tone	MEG	passive	GFP	Left hemisphere	Y	106	26	9	119	33	19						-0.4192	0.1669
Kasai et al.	2005	Diagnosed	N/A	27.2	27.3	CARS	33.7	9	19	6	13	frequency	Tone	MEG	passive	GFP	Right hemisphere	Y	117	34	9	134	40	19						-0.4444	0.1673
Kasai et al.	2005	Diagnosed	N/A	27.2	27.3	CARS	33.7	9	19	6	13	frequency	Tone	MEG	passive	N2 latency	Left hemisphere	Y	194	30	9	177	16	19						0.7977	0.1751
Kasai et al.	2005	Diagnosed	N/A	27.2	27.3	CARS	33.7	9	19	6	13	frequency	Tone	MEG	passive	N2 latency	Left hemisphere	Y	181	11	9	175	12	19						0.5182	0.1684
Kasai et al.	2005	Diagnosed	N/A	27.2	27.3	CARS	33.7	9	19	6	13	duration	Speech	MEG	passive	GFP	Left hemisphere	Y	115	36	9	126	40	19						-0.2834	0.1652
Kasai et al.	2005	Diagnosed	N/A	27.2	27.3	CARS	33.7	9	19	6	13	duration	Speech	MEG	passive	GFP	Right hemisphere	Y	147	32	9	148	34	19						-0.0299	0.1638
Kasai et al.	2005	Diagnosed	N/A	27.2	27.3	CARS	33.7	9	19	6	13	duration	Speech	MEG	passive	N2 latency	Left hemisphere	Y	194	36	9	189	9	19						0.2344	0.1647
Kasai et al.	2005	Diagnosed	N/A	27.2	27.3	CARS	33.7	9	19	6	13	duration	Speech	MEG	passive	N2 latency	Left hemisphere	Y	193	12	9	193	14	19						0	0.1637
Kasai et al.	2005	Diagnosed	N/A	27.2	27.3	CARS	33.7	9	19	6	13	vowel	Speech	MEG	passive	GFP	Left hemisphere	Y	149	65	9	153	47	19						-0.0752	0.1638
Kasai et al.	2005	Diagnosed	N/A	27.2	27.3	CARS	33.7	9	19	6	13	vowel	Speech	MEG	passive	GFP	Right hemisphere	Y	124	47	9	154	45	19						-0.6575	0.1715
Kasai et al.	2005	Diagnosed	N/A	27.2	27.3	CARS	33.7	9	19	6	13	vowel	Speech	MEG	passive	N2 latency	Left hemisphere	Y	186	23	9	161	19	19						1.2306	0.1908
Kasai et al.	2005	Diagnosed	N/A	27.2	27.3	CARS	33.7	9	19	6	13	vowel	Speech	MEG	passive	N2 latency	Left hemisphere	Y	172	35	9	162	29	19						0.3229	0.1656
Wang et al.	2017	Diagnosed	N/A	10.4	10.3	GARS	NR	16	15	NR	NR	vowel	Speech	EEG	passive	N2 amplitude	Grand average	Y	2.86	1.56	16	2.88	0.82	15						-0.0159	0.1292
Wang et al.	2017	Diagnosed	N/A	10.4	10.3	GARS	NR	16	15	NR	NR	vowel	Speech	EEG	passive	N2 latency	Grand average	Y	152	37	16	143	30	15						0.2663	0.1303
Wang et al.	2017	Diagnosed	N/A	10.4	10.3	GARS	NR	16	15	NR	NR	frequency	Tone	EEG	passive	N2 amplitude	Grand average	Y	3.41	1.07	16	2.76	0.9	15						0.6555	0.1361
Wang et al.	2017	Diagnosed	N/A	10.4	10.3	GARS	NR	16	15	NR	NR	frequency	Tone	EEG	passive	N2 latency	Grand average	Y	161	25	16	167	31	15						-0.2138	0.1299
Wang et al.	2017	Diagnosed	N/A	10.4	10.3	GARS	NR	16	15	NR	NR	vowel	Speech	EEG	passive	P3 amplitude	Grand average	Y			16			15			2.295			-0.5445	0.1339
Wang et al.	2017	Diagnosed	N/A	10.4	10.3	GARS	NR	16	15	NR	NR	frequency	Tone	EEG	passive	P3 amplitude	Grand average	Y			16			15			0.825			-0.3264	0.1309
Lindstrom et al.	2016	Diagnosed	N/A	10.5	10	CARS	32	10	13	9	12	semantic	Speech	EEG	passive	N2 amplitude	Cz	Y	-2.48	2.76	9	-5.12	2.9	12						-0.929	0.215
Lindstrom et al.	2016	Diagnosed	N/A	10.5	10	CARS	32	10	13	9	12	semantic	Speech	EEG	passive	N2 amplitude	Cz	Y	-1.48	2.94	9	-1.92	2.07	12						-0.1779	0.1952
Lindstrom et al.	2016	Diagnosed	N/A	10.5	10	CARS	32	10	13	9	12	semantic	Speech	EEG	passive	N2 amplitude	Cz	Y	-2.76	2.76	9	-4.8	2.7	12						-0.7485	0.2078
Lindstrom et al.	2016	Diagnosed	N/A	10.5	10	CARS	32	10	13	9	12	semantic	Speech	EEG	passive	N2 latency	Cz	Y	510.55	52.3	9	493.7	42.21	12						0.3606	0.1975
Lindstrom et al.	2016	Diagnosed	N/A	10.5	10	CARS	32	10	13	9	12	semantic	Speech	EEG	passive	N2 latency	Cz	Y	498.44	55.03	9	503	37.47	12						-0.0998	0.1947
Lindstrom et al.	2016	Diagnosed	N/A	10.5	10	CARS	32	10	13	9	12	semantic	Speech	EEG	passive	N2 latency	Cz	Y	469.36	50.07	9	453.12	43.7	12						0.3493	0.1974
Lindstrom et al.	2016	Diagnosed	N/A	10.5	10	CARS	32	10	13	9	12	semantic	Speech	EEG	passive	P3 amplitude	Cz	Y	0.92	1.37	9	3.4	2.12	12						-1.3465	0.2376
Lindstrom et al.	2016	Diagnosed	N/A	10.5	10	CARS	32	10	13	9	12	semantic	Speech	EEG	passive	P3 amplitude	Cz	Y	1.71	2.12	9	1.16	2	12						0.2681	0.1962
Lindstrom et al.	2016	Diagnosed	N/A	10.5	10	CARS	32	10	13	9	12	semantic	Speech	EEG	passive	P3 amplitude	Cz	Y	1.56	1.5	9	3.28	2.18	12						-0.8943	0.2135
Lindstrom et al.	2016	Diagnosed	N/A	10.5	10	CARS	32	10	13	9	12	semantic	Speech	EEG	passive	P3 latency	Cz	Y	792.19	63.94	9	750	57.59	12						0.6991	0.2061
Lindstrom et al.	2016	Diagnosed	N/A	10.5	10	CARS	32	10	13	9	12	semantic	Speech	EEG	passive	P3 latency	Cz	Y	750.39	62.61	9	723.86	69.59	12						0.3975	0.1982
Lindstrom et al.	2016	Diagnosed	N/A	10.5	10	CARS	32	10	13	9	12	semantic	Speech	EEG	passive	P3 latency	Cz	Y	784.38	61.46	9	748	42.69	12						0.7073	0.2064
Cary et al.	2021	Diagnosed	N/A	12.81	12.53	AQ	34	13	13	11	6	frequency	Tone	EEG	passive	P1 amplitude	Cz	Y	-1.23	1.34	13	-0.4	1.04	13						-0.692	0.1631
Cary et al.	2021	Diagnosed	N/A	12.81	12.53	AQ	34	13	13	11	6	frequency	Tone	EEG	passive	N2 amplitude	Cz	Y	-2.81	2.17	13	-1.72	1.41	13						0.5957	0.1607
Kahrson et al.	2014	Diagnosed	N/A	22.5	22.83	AQ	27.79	12	13	8	8	frequency	Tone	EEG	active	P50 amplitude	Cz	Y			12			13			1.79			-0.5356	0.166
Piatti et al.	2021	Diagnosed	N/A	2.86	3.18	ADOS CSS	7.9	22	17	20	12	frequency	Tone	EEG	passive	N2 latency	Cz	Y	221.29	24.26	22	226.34	31.87	17						-0.181	0.1047
Piatti et al.	2021	Diagnosed	N/A	2.86	3.18	ADOS CSS	7.9	22	17	20	12	frequency	Tone	EEG	passive	P3 latency	Cz	Y	348.63	30.05	22	358.12	31.13	17						-0.3109	0.1055
Piatti et al.	2021	Diagnosed	N/A	2.86	3.18	ADOS CSS	7.9	22	17	20	12	vowel	Speech	EEG	passive	N2 latency	Cz	Y	215.28	40.02	22	189.26	35.88	17						0.6796	0.1102
Piatti et al.	2021	Diagnosed	N/A	2.86	3.18	ADOS CSS	7.9	22	17	20	12	vowel	Speech	EEG	passive	P3 latency	Cz	Y	307.28	36.58	22	290.81	35.22	17						0.4575	0.107
Piatti et al.	2021	Diagnosed	N/A	2.86	3.18	ADOS CSS	7.9	22	17	20	12	frequency	Tone	EEG	passive	N2 amplitude	Cz	Y	-7.94	5.74	22	-2.83	6.47	17						0.8423	0.1134
Piatti et al.	2021	Diagnosed	N/A	2.86	3.18	ADOS CSS	7.9	22	17	20	12	frequency	Tone	EEG	passive	P3 amplitude	Cz	Y	-4.45	6.34	22	1.28	5.99	17						-0.9255	0.1153
Piatti et al.	2021	Diagnosed	N/A	2.86	3.18	ADOS CSS	7.9	22	17	20	12	vowel	Speech	EEG	passive	N2 amplitude	Cz	Y	-0.56	6.97	22	0.89	7.95	17						0.1957	0.1048
Piatti et al.	2021	Diagnosed	N/A	2.86	3.18	ADOS CSS	7.9	22	17	20	12	vowel	Speech	EEG	passive	P3 amplitude	Cz	Y	-3.39	11	22	0.9	7.34	17						-0.4473	0.1068
Piatti et al.	2021	Diagnosed	N/A	3.3	3.18	ADOS CSS	6.58	12	17	8	12	frequency	Tone	EEG	passive	N2 latency	Cz	Y	212.62	40.92	12	226.34	31.87	17						-0.3629	0.1447
Piatti et al.	2021	Diagnosed	N/A	3.3	3.18	ADOS CSS	6.58	12	17	8	12	frequency	Tone	EEG	passive	P3 latency	Cz	Y	354.2	41.47	12	358.12	31.13	17						-0.1098	0.1424
Piatti et al.	2021	Diagnosed	N/A	3.3	3.18	ADOS CSS	6.58	12	17	8	12	vowel	Speech	EEG	passive	N2 latency	Cz	Y	193.68	65.84	12	189.26	35.88	17						0.0879	0.1423
Piatti et al.	2021	Diagnosed	N/A	3.3	3.18	ADOS CSS	6.58	12	17	8	12	vowel	Speech	EEG	passive	P3 latency	Cz	Y	287.04	25.94	12	290.81	35.22	17						-0.1187	0.1424
Piatti et al.	2021	Diagnosed	N/A	3.3	3.18	ADOS CSS	6.58	12	17	8	12	frequency	Tone	EEG	passive	N2 amplitude	Cz	Y	-2.53	6.76	12	-2.83	6.47	17						-0.0455	0.1422
Piatti et al.	2021	Diagnosed	N/A	3.3	3.18	ADOS CSS	6.58	12	17	8	12	frequency	Tone	EEG	passive	P3 amplitude	Cz	Y	-1.92	8.68	12	1.28	5.99	17						-0.4439	0.1456
Piatti et al.	2021	Diagnosed	N/A	3.3	3.18	ADOS CSS	6.58	12	17	8	12	vowel	Speech	EEG	passive	N2 amplitude	Cz	Y	1.49	7.99	12	0.89	7.95	17						0.0753	0.1423
Piatti et al.	2021	Diagnosed	N/A	3.3	3.18	ADOS CSS	6.58	12	17	8	12	vowel	Speech	EEG	passive	P3 amplitude	Cz	Y	-2.59	8.76	12	0.9	7.34	17						-0.439	0.1455
Iwanami et al.	2014	Diagnosed	N/A	27.6	31.1	AQ	38.7	19	18	13	12	frequency	Tone	EEG	active	P3 latency	Fz	Y	306.8	18.5	19	314.8	35.2	18						-0.2868	0.1093
Iwanami et al.	2014	Diagnosed	N/A	27.6	31.1	AQ	38.7	19	18	13	12	frequency	Tone	EEG	active	P3 latency	Cz	Y	308.7	15.3	19	312.6	34.1	18						-0.149	0.1085
Iwanami et al.	2014	Diagnosed	N/A	27.6	31.1	AQ	38.7	19	18	13	12	frequency	Tone	EEG	active	P3 latency	Fz	Y	300.1	18.2	19	315	28.2	18						-0.6316	0.1136
Irwin et al.	2023	Diagnosed	N/A	9.89	9.2	SRS	71.31	14	33	12	17	vowel	Speech	EEG	active	P3 amplitude	Centroparietal	Y								0.113				0.5151	0.1046
Mayerle et al.	2023	Diagnosed	N/A	11.06	11.06	AQ	NR	17	51	15	45	frequency	Tone	EEG	passive	MMN latency	Fz	Y	246.65	71.9	17	173.57	29.67	51						1.6678	0.0989
Mayerle et al.	2023	Diagnosed	N/A	11.06	11.06	AQ	NR	17	51	15	45	frequency	Tone	EEG	passive	MMN amplitude	Fz	Y	6.41	2.85	17	4.76	1.04	51						0.9881	0.0856
Mayerle et al.	2023	Diagnosed	N/A	11.06	11.06	AQ	NR	17	51	15	45	frequency	Tone	EEG	passive	MMN latency	Fz	Y	242.06	68.96	17	173.59	29.79	51						1.6027	0.0973
Mayerle et al.	2023	Diagnosed	N/A	11.06	11.06	AQ	NR	17	51	15	45	frequency	Tone	EEG	passive	MMN amplitude	Fz	Y	5.76	2.33	17	4.86	1.13	51						0.5956	0.081
Kabil et al.	2023	Diagnosed	N/A	9.8	10.03	CARS	NR	60	60	37	33	frequency	Tone	EEG	passive	MMN latency	Mastoid (R)	N	201.6	31.9	60	186.9	43.1	60						0.3877	0.034
Kabil et al.	2023	Diagnosed	N/A	9.8	10.03	CARS	NR	60	60	37	33	frequency	Tone	EEG	passive	MMN amplitude	Mastoid (R)	N	2.4	1.31	60	2.41	1.4	60						-0.0074	0.0333
Kabil et al.	2023	Diagnosed	N/A	9.8	10.03	CARS	NR	60	60	37	33	frequency	Tone	EEG	passive	MMN latency	Mastoid (L)	N	206.3	32.9	60	185.3	42.1	60						0.5558	0.0346
Kabil et al.	2023	Diagnosed	N/A	9.8	10.03	CARS	NR	60	60	37	33	frequency	Tone	EEG	passive	MMN amplitude	Mastoid (L)	N	2.52	1.02	60	2.51	1.23	60						0.0089	0.0333
Cary et al.	2023	Diagnosed	N/A	12.81	12.53	ADOS CSS	8.08	13	13	11	6	frequency	Tone	EEG	passive	P1 amplitude	FCz	Y	-0.4	1.04	13	-1.23	1.34	13						-0.692	0.1631
Cary et al.	2023	Diagnosed	N/A	12.81	12.53	ADOS CSS	8.08	13	13	11	6	frequency	Tone	EEG	passive	MMN amplitude	FCz	Y	-1.72	1.41	13	-2.81	2.17	13						-0.5957	0.1607
Haigh et al.	2023	Diagnosed	N/A	29.52	33.58	ADOS Total	10.33	24	28	16	16	frequency	Tone	EEG	passive	MMN amplitude	Frontocentral	Y			24			28						0.53

## Sheet: Auditory_Bx
Authors	PubYr	StudyType	RiskType	AutAge_Yrs	CtlAge_Yrs	AutSx_Eval	AutSx_Score	Aut_TotalN	Ctl_TotalN	Aut_MaleN	Ctl_MaleN	OddballType	StimType	BxTask	BxVar	OtherSxData	VarMean_Aut	VarStd_Aut	Var_AutN	VarMean_Ctl	VarStd_Ctl	Var_CtlN	tstat	pval	fval	uval	chisq	cohensd	variance
Lindstrom et al.	2018	Diagnosed	N/A	10.4	10.1	ADI-R Total	NR	15	16	15	16	frequency	Speech	Discrimination	Hit rate	Y	97.5	3.2	15	97.9	3.5	16						-0.1191	0.1294
Lindstrom et al.	2018	Diagnosed	N/A	10.4	10.1	ADI-R Total	NR	15	16	15	16	frequency	Speech	Discrimination	RT	Y	1184	210.3	15	1039.7	127.6	16						0.8363	0.1404
Lindstrom et al.	2018	Diagnosed	N/A	10.4	10.1	ADI-R Total	NR	15	16	15	16	frequency	Speech	Discrimination	Hit rate	Y	97.5	5.2	15	98.1	3.5	16						-0.1363	0.1295
Lindstrom et al.	2018	Diagnosed	N/A	10.4	10.1	ADI-R Total	NR	15	16	15	16	frequency	Speech	Discrimination	RT	Y	1232.6	132.8	15	1087.4	180	16						0.9134	0.1426
Lindstrom et al.	2018	Diagnosed	N/A	10.4	10.1	ADI-R Total	NR	15	16	15	16	frequency	Speech	Discrimination	Hit rate	Y	93.3	8.6	15	98.4	2.3	16						-0.8226	0.1401
Lindstrom et al.	2018	Diagnosed	N/A	10.4	10.1	ADI-R Total	NR	15	16	15	16	frequency	Speech	Discrimination	RT	Y	1087.3	200.8	15	940	145.2	16						0.8452	0.1407
Lindstrom et al.	2018	Diagnosed	N/A	10.4	10.1	ADI-R Total	NR	15	16	15	16	frequency	Speech	Discrimination	Hit rate	Y	97.7	4.1	15	96.9	5.5	16						0.1641	0.1296
Lindstrom et al.	2018	Diagnosed	N/A	10.4	10.1	ADI-R Total	NR	15	16	15	16	frequency	Speech	Discrimination	RT	Y	1213.4	137.7	15	1059.2	174.8	16						0.9761	0.1445
Nijhof et al.	2018	Diagnosed	N/A	NR	NR	ADOS Social	6.9	24	24	17	16	semantic	OON	Discrimination	Hit rate	Y			24			24	0					0	0.0833
Nijhof et al.	2018	Diagnosed	N/A	NR	NR	ADOS Social	6.9	24	24	17	16	semantic	OON	Discrimination	RT	Y			24			24	1.99					0.5745	0.0868
Lepisto et al.	2006	Diagnosed	N/A	8.1	8.11	ADOS Social	NR	10	10	8	8	frequency	Speech	Discrimination	Hit rate	Y	74.4	27.2	10	64.8	4.1	10						0.4936	0.2061
Lepisto et al.	2006	Diagnosed	N/A	8.1	8.11	ADOS Social	NR	10	10	8	8	frequency	Speech	Discrimination	RT	Y	1122	237	10	961	135	10						0.8348	0.2174
Lepisto et al.	2006	Diagnosed	N/A	8.1	8.11	ADOS Social	NR	10	10	8	8	duration	Speech	Discrimination	Hit rate	Y	63.6	31.2	10	96.7	3.5	10						-1.491	0.2556
Lepisto et al.	2006	Diagnosed	N/A	8.1	8.11	ADOS Social	NR	10	10	8	8	duration	Speech	Discrimination	RT	Y	1100	158	10	953	146	10						0.9664	0.2233
Lepisto et al.	2006	Diagnosed	N/A	8.1	8.11	ADOS Social	NR	10	10	8	8	vowel	Speech	Discrimination	Hit rate	Y	95	6.6	10	95.6	7.3	10						-0.0862	0.2002
Lepisto et al.	2006	Diagnosed	N/A	8.1	8.11	ADOS Social	NR	10	10	8	8	vowel	Speech	Discrimination	RT	Y	984	176	10	956	214	10						0.1429	0.2005
Lepisto et al.	2006	Diagnosed	N/A	8.1	8.11	ADOS Social	NR	10	10	8	8	frequency	Broadband	Discrimination	Hit rate	Y	90	8.6	10	80.6	25.9	10						0.4871	0.2059
Lepisto et al.	2006	Diagnosed	N/A	8.1	8.11	ADOS Social	NR	10	10	8	8	frequency	Broadband	Discrimination	RT	Y	1058	225	10	959	202	10						0.463	0.2054
Lepisto et al.	2006	Diagnosed	N/A	8.1	8.11	ADOS Social	NR	10	10	8	8	duration	Broadband	Discrimination	Hit rate	Y	70	34.7	10	96.1	3.3	10						-1.0589	0.228
Lepisto et al.	2006	Diagnosed	N/A	8.1	8.11	ADOS Social	NR	10	10	8	8	duration	Broadband	Discrimination	RT	Y	1038	152	10	977	190	10						0.3545	0.2031
Lepisto et al.	2006	Diagnosed	N/A	8.1	8.11	ADOS Social	NR	10	10	8	8	vowel	Broadband	Discrimination	Hit rate	Y	96.7	5	10	94.4	8.1	10						0.3417	0.2029
Lepisto et al.	2006	Diagnosed	N/A	8.1	8.11	ADOS Social	NR	10	10	8	8	vowel	Broadband	Discrimination	RT	Y	1076	236	10	942	175	10						0.645	0.2104
Kujala et al.	2005	Diagnosed	N/A	33	32	N/A	N/A	8	8	4	4	semantic	Speech	Detection	Hit rate	Y	93	8	8	98	3	8						-0.8276	0.2714
Kujala et al.	2005	Diagnosed	N/A	33	32	N/A	N/A	8	8	4	4	semantic	Speech	Detection	Hit rate	Y	93	7	8	98	4	8						-0.8771	0.274
Kujala et al.	2005	Diagnosed	N/A	33	32	N/A	N/A	8	8	4	4	semantic	Speech	Detection	Hit rate	Y	93	14	8	95	8	8						-0.1754	0.251
Kujala et al.	2005	Diagnosed	N/A	33	32	N/A	N/A	8	8	4	4	semantic	Speech	Detection	RT	Y	546	138	8	516	173	8						0.1917	0.2511
Kujala et al.	2005	Diagnosed	N/A	33	32	N/A	N/A	8	8	4	4	semantic	Speech	Detection	RT	Y	682	146	8	669	213	8						0.0712	0.2502
Kujala et al.	2005	Diagnosed	N/A	33	32	N/A	N/A	8	8	4	4	semantic	Speech	Detection	RT	Y	654	149	8	617	196	8						0.2125	0.2514
Lepisto et al.	2007	Diagnosed	N/A	27	30	N/A	N/A	9	9	7	8	frequency	Speech	Detection	Hit rate	Y	83.3	32.9	9	88.3	22.4	9						-0.1777	0.2231
Lepisto et al.	2007	Diagnosed	N/A	27	30	N/A	N/A	9	9	7	8	frequency	Speech	Detection	RT	Y	844	211	9	728	179	9						0.5929	0.232
Lepisto et al.	2007	Diagnosed	N/A	27	30	N/A	N/A	9	9	7	8	duration	Speech	Detection	Hit rate	Y	89.4	26.3	9	88.9	33.3	9						0.0167	0.2222
Lepisto et al.	2007	Diagnosed	N/A	27	30	N/A	N/A	9	9	7	8	duration	Speech	Detection	RT	Y	875	175	9	676	75	9						1.4781	0.2829
Lepisto et al.	2007	Diagnosed	N/A	27	30	N/A	N/A	9	9	7	8	vowel	Speech	Detection	Hit rate	Y	92.2	19.9	9	94.4	14.9	9						-0.1252	0.2227
Lepisto et al.	2007	Diagnosed	N/A	27	30	N/A	N/A	9	9	7	8	vowel	Speech	Detection	RT	Y	850	174	9	661	110	9						1.2984	0.2691
Lepisto et al.	2007	Diagnosed	N/A	27	30	N/A	N/A	9	9	7	8	frequency	Synthetic speech	Detection	Hit rate	Y	89.4	17.6	9	95.6	11.6	9						-0.416	0.227
Lepisto et al.	2007	Diagnosed	N/A	27	30	N/A	N/A	9	9	7	8	frequency	Synthetic speech	Detection	RT	Y	836	224	9	623	86	9						1.2554	0.266
Lepisto et al.	2007	Diagnosed	N/A	27	30	N/A	N/A	9	9	7	8	duration	Synthetic speech	Detection	Hit rate	Y	91.1	21.6	9	88.9	31.5	9						0.0815	0.2224
Lepisto et al.	2007	Diagnosed	N/A	27	30	N/A	N/A	9	9	7	8	duration	Synthetic speech	Detection	RT	Y	824	159	9	667	95	9						1.1988	0.2621
Lepisto et al.	2007	Diagnosed	N/A	27	30	N/A	N/A	9	9	7	8	vowel	Synthetic speech	Detection	Hit rate	Y	90.6	24.8	9	98.9	2.2	9						-0.4715	0.2284
Lepisto et al.	2007	Diagnosed	N/A	27	30	N/A	N/A	9	9	7	8	vowel	Synthetic speech	Detection	RT	Y	874	227	9	726	169	9						0.7396	0.2374
Gomot et al.	2008	Diagnosed	N/A	13.5	13.8	ADI-R Total	46	12	12	12	12	frequency	Broadband	Detection	RT	Y	446	56	12	527	109	12						-0.9348	0.1849
Gomot et al.	2008	Diagnosed	N/A	13.5	13.8	ADI-R Total	46	12	12	12	12	frequency	Broadband	Detection	False alarms	Y	0.0071	0.58	12	0.007	0.6	12						0.0002	0.1667
Gomot et al.	2008	Diagnosed	N/A	13.5	13.8	ADI-R Total	46	12	12	12	12	frequency	Broadband	Detection	Hit rate	Y	89	7	12	90	7	12						-0.1429	0.1671
Kahrson et al.	2014	Diagnosed	N/A	22.5	22.83	AQ	27.79	12	13	8	8	frequency	Tone	Detection	RT	Y			12			13			0.647			0.322	0.1623
Kahrson et al.	2014	Diagnosed	N/A	22.5	22.83	AQ	27.79	12	13	8	8	frequency	Tone	Detection	Hit rate	Y			12			13			0.03			-0.0693	0.1604
Iwanami et al.	2014	Diagnosed	N/A	27.6	31.1	AQ	38.7	19	18	13	12	frequency	Tone	Detection	Hit rate	Y	99.8	2.9	19	99.3	0.9	18						0.2302	0.1089
Iwanami et al.	2014	Diagnosed	N/A	27.6	31.1	AQ	38.7	19	18	13	12	frequency	Tone	Detection	RT	Y	323.2	63.7	19	332.9	64	18						-0.1519	0.1085
Irwin et al.	2023	Diagnosed	N/A	9.89	9.2	SRS	71.31	14	32	12	17	vowel	Speech	EEG	Hit rate	Y			14			32	-3.41					-1.0927	0.1157

## Sheet: Visual_Imaging
Authors	PubYr	StudyType	RiskType	AutAge_Yrs	CtlAge_Yrs	AutSx_Eval	AutSx_Score	Aut_TotalN	Ctl_TotalN	Aut_MaleN	Ctl_MaleN	OddballType	StimType	Activity	ImgMethod	VarType	ROI	OtherSxData	VarMean_Aut	VarStd_Aut	Var_AutN	VarMean_Ctl	VarStd_Ctl	Var_CtlN	tstat	pval	fval	uval	chisq	cohensd	variance
Kovarski et al.	2021	Diagnosed	N/A	25.7	26.3	AQ	29	17	17	14	14	Emotion	Face	passive	EEG	P1 amplitude	PO8	Y			17			17			5.09			-0.7738	0.1265
Kovarski et al.	2021	Diagnosed	N/A	25.7	26.3	AQ	29	17	17	14	14	Emotion	Face	passive	EEG	N2 amplitude	PO8	Y			17			17		0.09				-0.5997	0.122935
Kovarski et al.	2021	Diagnosed	N/A	25.7	26.3	AQ	29	17	17	14	14	Emotion	Face	passive	EEG	N2 amplitude (early)	O8	Y			17			17		0.012				-0.9136	0.129923
Kovarski et al.	2021	Diagnosed	N/A	25.7	26.3	AQ	29	17	17	14	14	Emotion	Face	passive	EEG	N2 amplitude (late)	PO8	Y			17			17			5.38			-0.7956	0.127
Clery et al.	2013	Diagnosed	N/A	26.17	24.25	ADOS-G Total	10	13	13	11	8	Shape	Shape	active	EEG	N2 latency	O7	Y	161	28	13	170	16	13						-0.3947	0.1568
Clery et al.	2013	Diagnosed	N/A	26.17	24.25	ADOS-G Total	10	13	13	11	8	Shape	Shape	active	EEG	N2 latency	O8	Y	156	24	13	171	17	13						-0.7213	0.1639
Clery et al.	2013	Diagnosed	N/A	26.17	24.25	ADOS-G Total	10	13	13	11	8	Shape	Shape	active	EEG	P2 latency	O7	Y	310	33	13	269	22	13						1.462	0.1949
Clery et al.	2013	Diagnosed	N/A	26.17	24.25	ADOS-G Total	10	13	13	11	8	Shape	Shape	active	EEG	P2 latency	O8	Y	310	34	13	274	19	13						1.3071	0.1867
Clery et al.	2013	Diagnosed	N/A	26.17	24.25	ADOS-G Total	10	13	13	11	8	Shape	Shape	active	EEG	N2 amplitude	O7	Y	-1.2	1.2	13	-2.5	1.9	13						-0.8181	0.1667
Clery et al.	2013	Diagnosed	N/A	26.17	24.25	ADOS-G Total	10	13	13	11	8	Shape	Shape	active	EEG	N2 amplitude	O8	Y	-1.5	1.1	13	-2.5	2.1	13						-0.5965	0.1607
Clery et al.	2013	Diagnosed	N/A	26.17	24.25	ADOS-G Total	10	13	13	11	8	Shape	Shape	active	EEG	P2 amplitude	O7	Y	1.3	1.2	13	1.4	1	13						-0.0905	0.154
Clery et al.	2013	Diagnosed	N/A	26.17	24.25	ADOS-G Total	10	13	13	11	8	Shape	Shape	active	EEG	P2 amplitude	O8	Y	1.2	1.3	13	1.5	0.6	13						-0.2963	0.1555
Clery et al.	2013	Diagnosed	N/A	11.58	11.25	ADOS-G Total	13	12	12	10	10	Shape	Shape	active	EEG	P130 latency	O7	Y	152	18	12	123	16	12						1.7029	0.2271
Clery et al.	2013	Diagnosed	N/A	11.58	11.25	ADOS-G Total	13	12	12	10	10	Shape	Shape	active	EEG	P130 latency	O8	Y	149	19	12	121	17	12						1.5532	0.2169
Clery et al.	2013	Diagnosed	N/A	11.58	11.25	ADOS-G Total	13	12	12	10	10	Shape	Shape	active	EEG	N2 latency	O7	Y	245	18	12	193	11	12						3.4861	0.4199
Clery et al.	2013	Diagnosed	N/A	11.58	11.25	ADOS-G Total	13	12	12	10	10	Shape	Shape	active	EEG	N2 latency	O8	Y	243	16	12	188	18	12						3.2297	0.384
Clery et al.	2013	Diagnosed	N/A	11.58	11.25	ADOS-G Total	13	12	12	10	10	Shape	Shape	active	EEG	P3 latency	O7	Y	357	16	12	324	17	12						1.9991	0.2499
Clery et al.	2013	Diagnosed	N/A	11.58	11.25	ADOS-G Total	13	12	12	10	10	Shape	Shape	active	EEG	P3 latency	O8	Y	358	13	12	328	16	12						2.058	0.2549
Clery et al.	2013	Diagnosed	N/A	11.58	11.25	ADOS-G Total	13	12	12	10	10	Shape	Shape	active	EEG	P130 amplitude	O7	Y	3.7	2.7	12	1.5	2.2	12						0.8933	0.1833
Clery et al.	2013	Diagnosed	N/A	11.58	11.25	ADOS-G Total	13	12	12	10	10	Shape	Shape	active	EEG	P130 amplitude	O8	Y	3.2	2.2	12	1.8	2.2	12						0.6364	0.1751
Clery et al.	2013	Diagnosed	N/A	11.58	11.25	ADOS-G Total	13	12	12	10	10	Shape	Shape	active	EEG	N2 amplitude	O7	Y	-2.8	3.7	12	-3.7	2.8	12						-0.2743	0.1682
Clery et al.	2013	Diagnosed	N/A	11.58	11.25	ADOS-G Total	13	12	12	10	10	Shape	Shape	active	EEG	N2 amplitude	O8	Y	-2.6	3.7	12	-3.6	3	12						-0.2969	0.1685
Clery et al.	2013	Diagnosed	N/A	11.58	11.25	ADOS-G Total	13	12	12	10	10	Shape	Shape	active	EEG	P3 amplitude	O7	Y	4.7	4.3	12	2.8	2.6	12						0.547	0.4506
Clery et al.	2013	Diagnosed	N/A	11.58	11.25	ADOS-G Total	13	12	12	10	10	Shape	Shape	active	EEG	P3 amplitude	O8	Y	5.1	4.1	12	3.6	2.8	12						0.4273	0.1705
Sokhadze et al.	2017	Diagnosed	N/A	13.09	13.91	ADI-R Total	NR	32	24	29	20	Shape	Letter	active	EEG	N2 amplitude	Frontal	Y	-2.69	6.17	31	-6.36	4.43	20						-0.66	0.0865
Sokhadze et al.	2017	Diagnosed	N/A	13.09	13.91	ADI-R Total	NR	32	24	29	20	Shape	Letter	active	EEG	N2 latency	Frontal	Y	206.4	44.9	31	183.3	33.3	20						0.5562	0.0854
Sokhadze et al.	2017	Diagnosed	N/A	13.09	13.91	ADI-R Total	NR	32	24	29	20	Shape	Letter	active	EEG	N1 amplitude	Frontal	Y	-3.68	2.07	31	-1.79	2.29	20						0.8758	0.0898
Sokhadze et al.	2017	Diagnosed	N/A	13.09	13.91	ADI-R Total	NR	32	24	29	20	Shape	Letter	active	EEG	N2 amplitude	Frontal	Y	-3.44	3.45	31	-1.46	2.47	20						0.6373	0.0862
Sokhadze et al.	2017	Diagnosed	N/A	13.09	13.91	ADI-R Total	NR	32	24	29	20	Shape	Letter	active	EEG	N2 latency	Frontal	Y			31			20			9.33			0.8761	0.0898
Sokhadze et al.	2017	Diagnosed	N/A	13.09	13.91	ADI-R Total	NR	32	24	29	20	Shape	Letter	active	EEG	P3 latency	Frontal	Y			31			20			4.88			0.6336	0.0862
Sokhadze et al.	2017	Diagnosed	N/A	13.09	13.91	ADI-R Total	NR	32	24	29	20	Shape	Letter	active	EEG	N2 latency	Parietal	Y	257.1	40.2	31	222.5	41	20						0.8541	0.0894
Sokhadze et al.	2010	Diagnosed	N/A	13	14.1	SRS Social Awareness	83	14	14	11	9	Shape	Letter	active	EEG	N2 amplitude	Frontal	Y	-0.29	6.68	14	-5.5	5.76	14						-0.8353	0.1553
Sokhadze et al.	2010	Diagnosed	N/A	13	14.1	SRS Social Awareness	83	14	14	11	9	Shape	Letter	active	EEG	N2 latency	Frontal	Y	106	41	14	76	22	14						0.9118	0.1577
Wang et al.	2017	Diagnosed	N/A	5.4	5.5	CARS	37.3	15	17	13	NR	Color	Cartoon	passive	EEG	P1 latency	Parieto-occipital	Y	1.31	3.7	15	1.04	2.97	17						0.0811	0.1256
Wang et al.	2017	Diagnosed	N/A	5.4	5.5	CARS	37.3	15	17	13	NR	Color	Cartoon	passive	EEG	P1 amplitude	Parieto-occipital	Y	2.37	0.32	15	3.93	0.49	17						-3.7202	0.3417
Wang et al.	2017	Diagnosed	N/A	5.4	5.5	CARS	37.3	15	17	13	NR	Color	Cartoon	passive	EEG	N1 latency	Parieto-occipital	Y	62.97	1.48	15	59.49	1.48	17						2.3514	0.2119
Wang et al.	2017	Diagnosed	N/A	5.4	5.5	CARS	37.3	15	17	13	NR	Color	Cartoon	passive	EEG	N1 amplitude	Parieto-occipital	Y	-0.02	0.12	15	-0.73	0.09	17						-6.7573	0.8389
Wang et al.	2017	Diagnosed	N/A	5.4	5.5	CARS	37.3	15	17	13	NR	Color	Cartoon	passive	EEG	P3 latency	Parieto-occipital	Y	3.9	3.84	15	4.05	8.13	17						-0.0231	0.1255
Wang et al.	2017	Diagnosed	N/A	5.4	5.5	CARS	37.3	15	17	13	NR	Color	Cartoon	passive	EEG	P3 amplitude	Parieto-occipital	Y	-1.89	0.38	15	0.55	0.57	17						-4.9737	0.512
Wang et al.	2017	Diagnosed	N/A	5.4	5.5	CARS	37.3	15	17	13	NR	Color	Cartoon	passive	EEG	N2 latency	Parieto-occipital	Y	2.41	4.42	15	2.32	3.33	17						0.0232	0.1255
Wang et al.	2017	Diagnosed	N/A	5.4	5.5	CARS	37.3	15	17	13	NR	Color	Cartoon	passive	EEG	N2 amplitude	Parieto-occipital	Y	2.99	0.46	15	5.25	0.7	17						-3.7662	0.3471
Wang et al.	2017	Diagnosed	N/A	5.4	5.5	CARS	37.3	15	17	13	NR	Color	Cartoon	passive	EEG	N4 latency	Parieto-occipital	Y	-3.08	0.38	15	-2.7	0.73	17						0.6409	0.1319
Wang et al.	2017	Diagnosed	N/A	5.4	5.5	CARS	37.3	15	17	13	NR	Color	Cartoon	passive	EEG	N4 amplitude	Parieto-occipital	Y	4.3	4.9	15	4.18	5.11	17						0.0239	0.1255
Key & Stone	2012	At risk	Familial	0.76	0.74	N/A	N/A	15	20	10	13	Identity	Face	active	EEG	N290 amplitude	Temporal (L)	Y	0.1	6.94	15	3.21	9.59	20						-0.363	0.1185
Key & Stone	2012	At risk	Familial	0.76	0.74	N/A	N/A	15	20	10	13	Identity	Face	active	EEG	N290 amplitude	Temporal (R)	Y	0.99	7.55	15	-1.51	9.44	20						-0.2877	0.1178
Key & Stone	2012	At risk	Familial	0.76	0.74	N/A	N/A	15	20	10	13	Identity	Face	active	EEG	N290 latency	Temporal (L)	Y	297.87	30.69	15	302.44	28.27	20						-0.1559	0.117
Key & Stone	2012	At risk	Familial	0.76	0.74	N/A	N/A	15	20	10	13	Identity	Face	active	EEG	N290 latency	Temporal (R)	Y	301.87	32.15	15	309.88	24.5	20						-0.2861	0.1178
Key & Stone	2012	At risk	Familial	0.76	0.74	N/A	N/A	15	20	10	13	Identity	Face	active	EEG	N4 amplitude	Temporal (L)	Y	2.7	10.03	15	7.49	10.33	20						-0.4694	0.1198
Key & Stone	2012	At risk	Familial	0.76	0.74	N/A	N/A	15	20	10	13	Identity	Face	active	EEG	N4 amplitude	Temporal (R)	Y	2.88	8.49	15	2.42	9.9	20						0.0493	0.1167
Key & Stone	2012	At risk	Familial	0.76	0.74	N/A	N/A	15	20	10	13	Identity	Face	active	EEG	N4 latency	Temporal (L)	Y	404.8	35.89	15	420.64	19.23	20						-0.5748	0.1214
Key & Stone	2012	At risk	Familial	0.76	0.74	N/A	N/A	15	20	10	13	Identity	Face	active	EEG	N4 latency	Temporal (R)	Y	399.2	29.27	15	423.24	20.92	20						-0.969	0.1301
Key & Stone	2012	At risk	Familial	0.76	0.74	N/A	N/A	15	20	10	13	Identity	Face	active	EEG	Nc amplitude	Frontal	Y	-2.95	6.86	15	-0.87	8.32	20						0.2689	0.1177
Key & Stone	2012	At risk	Familial	0.76	0.74	N/A	N/A	15	20	10	13	Identity	Face	active	EEG	Nc amplitude	Central	Y	-1.13	4.04	15	-3.12	6.03	20						-0.377	0.1187
Key & Stone	2012	At risk	Familial	0.76	0.74	N/A	N/A	15	20	10	13	Identity	Face	active	EEG	Nc latency	Frontal	Y	486.22	61.78	15	477.73	43.66	20						0.1629	0.117
Key & Stone	2012	At risk	Familial	0.76	0.74	N/A	N/A	15	20	10	13	Identity	Face	active	EEG	Nc latency	Central	Y	481.6	58.7	15	467.7	54.82	20						0.246	0.1175
Dwyer et al.	2019	Diagnosed	N/A	30.13	29	RAADS-R	126.53	16	16	13	13	Orientation	Face	passive	EEG	Power	Grand average	Y	1.4	0.89	16	1.66	0.87	16						-0.2954	0.1264
Dwyer et al.	2019	Diagnosed	N/A	30.13	29	RAADS-R	126.53	16	16	13	13	Orientation	Face	passive	EEG	Power	Occipito-temporal	Y	0.63	0.77	16	0.75	0.66	16						-0.1673	0.1254
Van der Donck et al.	2019	Diagnosed	N/A	10.5	10.5	SRS Total	85	23	23	23	23	Emotion	Face	passive	EEG	Power	Grand average	Y			23			23			12.17			-1.0287	0.0985
Sokhadze et al.	2009	Diagnosed	N/A	16.8	19.4	N/A	N/A	11	11	10	9	Shape	Letter	active	EEG	N1 amplitude	Frontal	Y	-3.12	1.73	11	-1.69	1.48	11						0.8883	0.1998
Sokhadze et al.	2009	Diagnosed	N/A	16.8	19.4	N/A	N/A	11	11	10	9	Shape	Letter	active	EEG	P2 amplitude	Frontal	Y	1.98	0.93	11	2.55	1.03	11						-0.5809	0.1895
Sokhadze et al.	2009	Diagnosed	N/A	16.8	19.4	N/A	N/A	11	11	10	9	Shape	Letter	active	EEG	N1 latency	Centro-parietal	Y			11			11			4.46			0.9005	0.2002
Sokhadze et al.	2009	Diagnosed	N/A	16.8	19.4	N/A	N/A	11	11	10	9	Shape	Letter	active	EEG	P2 amplitude	Centro-parietal	Y	4.64	2.98	11	2.26	1.48	11						1.0116	0.2051
Hecker et al.	2022	Diagnosed	N/A	41.3	38.8	AQ	44	19	16	13	10	Frequency	Checkerboard	passive	EEG	ITV	Occipital	N			19			16			82.35			-3.0791	0.2506
Hecker et al.	2022	Diagnosed	N/A	41.3	38.8	AQ	44	19	16	13	10	Frequency	Checkerboard	passive	EEG	ETV	Occipital	N			19			16			5.44			-0.7914	0.1241
Westerfield et al.	2015	Diagnosed	N/A	32.3	32.8	ADI-R Social	27.3	16	16	16	16	Shape	Shape	active	EEG	P3 latency	Grand average	Y	394.8	37	16	393.1	40	16						0.0441	0.125
Baruth et al.	2010	Diagnosed	N/A	13.9	15.5	N/A	N/A	15	15	13	11	Orientation	Shape	active	EEG	P50 amplitude	Parieto-occipital	N	2.25	2.15	15	0.94	1.03	15						0.7771	0.1434
Baruth et al.	2010	Diagnosed	N/A	13.9	15.5	N/A	N/A	15	15	13	11	Orientation	Shape	active	EEG	P50 latency	Parieto-occipital	N			15			15			4.87			-0.8058	0.1442
Baruth et al.	2010	Diagnosed	N/A	13.9	15.5	N/A	N/A	15	15	13	11	Orientation	Shape	active	EEG	N1 latency	Parieto-occipital	N	131.9	4.13	15	121.3	4.13	15						2.5666	0.2431
Baruth et al.	2010	Diagnosed	N/A	13.9	15.5	N/A	N/A	15	15	13	11	Orientation	Shape	active	EEG	N1 latency	Parieto-occipital (R)	N			15			15			4.3			0.7572	0.1492
Baruth et al.	2010	Diagnosed	N/A	13.9	15.5	N/A	N/A	15	15	13	11	Orientation	Shape	active	EEG	P50 amplitude	Frontal	N	1.03	1.23	15	0.13	0.61	15						0.927	0.1477
Baruth et al.	2010	Diagnosed	N/A	13.9	15.5	N/A	N/A	15	15	13	11	Orientation	Shape	active	EEG	P50 latency	Frontal	N	63.2	16.5	15	52.5	11.9	15						0.7438	0.1426
Baruth et al.	2010	Diagnosed	N/A	13.9	15.5	N/A	N/A	15	15	13	11	Orientation	Shape	active	EEG	P50 latency	Frontal (L)	N	62.3	7.8	15	48.1	10.5	15						1.5353	0.1726
Baruth et al.	2010	Diagnosed	N/A	13.9	15.5	N/A	N/A	15	15	13	11	Orientation	Shape	active	EEG	N1 amplitude	Frontal	N	-3.15	2.79	15	-0.96	0.76	15						1.0711	0.1525
Baruth et al.	2010	Diagnosed	N/A	13.9	15.5	N/A	N/A	15	15	13	11	Orientation	Shape	active	EEG	P2 amplitude	Frontal	N	3.23	1.81	15	1.47	1.8	15						0.9751	0.1492

## Sheet: Visual_Bx
Authors	PubYr	StudyType	RiskType	AutAge_Yrs	CtlAge_Yrs	AutSx_Eval	AutSx_Score	Aut_TotalN	Ctl_TotalN	Aut_MaleN	Ctl_MaleN	OddballType	StimType	BxTask	BxVar	OtherSxData	VarMean_Aut	VarStd_Aut	Var_AutN	VarMean_Ctl	VarStd_Ctl	Var_CtlN	tstat	zstat	pval	fval	uval	chisq	cohensd	variance
Clery et al.	2013	Diagnosed	N/A	26.17	24.25	ADOS-G Total	10	13	13	11	8	Shape	Line drawing	Detection	Hit rate	Y	94.4	3.3	13	95.2	3.6	13							-0.2317	0.1549
Clery et al.	2013	Diagnosed	N/A	26.17	24.25	ADOS-G Total	10	13	13	11	8	Shape	Line drawing	Detection	RT	Y	475	77	13	443	108	13							0.3412	0.1561
Clery et al.	2013	Diagnosed	N/A	11.58	11.25	ADOS-G Total	13	12	12	10	10	Shape	Line drawing	Detection	Hit rate	Y	86.2	8.4	12	94.7	2.2	12							-1.3844	0.2066
Clery et al.	2013	Diagnosed	N/A	11.58	11.25	ADOS-G Total	13	12	12	10	10	Shape	Line drawing	Detection	RT	Y	514	68	12	430	56	12							1.3485	0.2046
Clery et al.	2013	Diagnosed	N/A	11.58	11.25	ADOS-G Total	13	12	12	10	10	Shape	Line drawing	Detection	Misses	Y	10.5	8.4	12	2.9	1.9	12							1.248	0.1991
Clery et al.	2013	Diagnosed	N/A	11.58	11.25	ADOS-G Total	13	12	12	10	10	Shape	Line drawing	Detection	False alarms	Y	3.89	4.01	12	2.61	1.72	12							0.4149	0.1703
Sokhadze et al.	2017	Diagnosed	N/A	13.09	13.91	ADI-R Total	NR	32	24	29	20	Shape	Letter	Detection	RT	Y	473.2	93.5	32	465.6	98.4	24							0.0795	0.073
Sokhadze et al.	2017	Diagnosed	N/A	13.09	13.91	ADI-R Total	NR	32	24	29	20	Shape	Letter	Detection	False alarms	Y	5.57	9.32	32	1.12	1.2	24							0.6263	0.0764
Odriozola et al.	2016	Diagnosed	N/A	10.51	9.72	ADOS-2 Total	12.39	20	20	18	16	Identity	Face	Detection	Hit rate	Y			20			20			0.07				-0.5896	0.104345
Odriozola et al.	2016	Diagnosed	N/A	10.51	9.72	ADOS-2 Total	12.39	20	20	18	16	Identity	Face	Detection	RT	Y			20			20			0.19				-0.422	0.102226
Sokhadze et al.	2010	Diagnosed	N/A	13	14.1	SRS Social Awareness	83	14	14	11	9	Shape	Letter	Detection	RT	Y			14			14				0.29			0.2035	0.1436
Sokhadze et al.	2010	Diagnosed	N/A	13	14.1	SRS Social Awareness	83	14	14	11	9	Shape	Letter	Detection	False alarms	Y	21.7	29.1	14	4.8	6.1	14							0.8038	0.1544
Key & Stone	2012	At risk	Familial	0.76	0.74	N/A	N/A	15	20	10	13	Identity	Face	Eye tracking	Fixation count	Y	0.429	0.069	15	0.258	0.079	20							0.5503	0.120993
Key & Stone	2012	At risk	Familial	0.76	0.74	N/A	N/A	15	20	10	13	Identity	Face	Eye tracking	Fixation duration	Y	0.274	0.076	15	0.258	0.087	20							0.0468	0.116698
Key & Stone	2012	At risk	Familial	0.76	0.74	N/A	N/A	15	20	10	13	Identity	Face	Eye tracking	Fixation count	Y	0.361	0.071	15	0.253	0.081	20							0.3386	0.118305
Key & Stone	2012	At risk	Familial	0.76	0.74	N/A	N/A	15	20	10	13	Identity	Face	Eye tracking	Fixation duration	Y	0.284	0.071	15	0.278	0.081	20							0.0188	0.116672
Key & Stone	2012	At risk	Familial	0.76	0.74	N/A	N/A	15	20	10	13	Identity	Face	Eye tracking	Fixation count	Y	0.363	0.066	15	0.385	0.076	20							-0.0737	0.116744
Key & Stone	2012	At risk	Familial	0.76	0.74	N/A	N/A	15	20	10	13	Identity	Face	Eye tracking	Fixation duration	Y	0.383	0.07	15	0.389	0.08	20							-0.0191	0.116672
Key & Stone	2012	At risk	Familial	0.76	0.74	N/A	N/A	15	20	10	13	Identity	Face	Eye tracking	Fixation count	Y	0.005	0.019	15	0.039	0.022	20							-0.03942	0.118887
Key & Stone	2012	At risk	Familial	0.76	0.74	N/A	N/A	15	20	10	13	Identity	Face	Eye tracking	Fixation duration	Y	0.006	0.016	15	0.032	0.018	20							-0.3653	0.118573
Key & Stone	2012	At risk	Familial	0.76	0.74	N/A	N/A	15	20	10	13	Identity	Face	Eye tracking	Fixation count	Y	0.049	0.033	15	0.053	0.037	20							-0.0273	0.116677
Key & Stone	2012	At risk	Familial	0.76	0.74	N/A	N/A	15	20	10	13	Identity	Face	Eye tracking	Fixation duration	Y	0.038	0.036	15	0.036	0.029	20							0.0154	0.11667
Key & Stone	2012	At risk	Familial	0.76	0.74	N/A	N/A	15	20	10	13	Identity	Face	Eye tracking	Fixation count	Y	0.018	0.011	15	0.011	0.012	20							0.1462	0.116972
Key & Stone	2012	At risk	Familial	0.76	0.74	N/A	N/A	15	20	10	13	Identity	Face	Eye tracking	Fixation duration	Y	0.014	0.008	15	0.007	0.009	20							0.1967	0.117219
Key & Stone	2012	At risk	Familial	0.76	0.74	N/A	N/A	15	20	10	13	Identity	Face	Eye tracking	Fixation count	Y	0.466	0.11	15	0.415	0.126	20							0.1029	0.116818
Key & Stone	2012	At risk	Familial	0.76	0.74	N/A	N/A	15	20	10	13	Identity	Face	Eye tracking	Fixation duration	Y	0.415	0.112	15	0.411	0.128	20							0.0079	0.116668
Kemner et al.	1998	Diagnosed	N/A	10.3	10.7	CARS	NR	10	10	8	8	Orientation	Shape	Eye tracking	Fixation count	Y	0.87	0.42	10	0.36	0.37	10							1.2886	0.2415
Sokhadze et al.	2009	Diagnosed	N/A	16.8	19.4	N/A	N/A	11	11	10	9	Shape	Letter	Detection	RT	Y	520	77	11	472	90	11							0.5731	0.1893
Sokhadze et al.	2009	Diagnosed	N/A	16.8	19.4	N/A	N/A	11	11	10	9	Shape	Letter	Detection	Error rate	Y	2.6	2.4	11	3.5	7.1	11							-0.1698	0.1825
Westerfield et al.	2015	Diagnosed	N/A	32.3	32.8	ADI-R Social	27.3	16	16	16	16	Shape	Shape	Detection	Hit rate	Y	98	4	16	97.4	3	16							0.1697	0.1254
Westerfield et al.	2015	Diagnosed	N/A	32.3	32.8	ADI-R Social	27.3	16	16	16	16	Shape	Shape	Detection	False alarms	Y	0.8	1	16	0.2	0	16							0.8485	0.1363
Westerfield et al.	2015	Diagnosed	N/A	32.3	32.8	ADI-R Social	27.3	16	16	16	16	Shape	Shape	Detection	RT	Y	440.1	57	16	416	52	16							0.4417	0.128
Westerfield et al.	2015	Diagnosed	N/A	32.3	32.8	ADI-R Social	27.3	16	16	16	16	Shape	Shape	Detection	Hit rate	Y	96	8	16	97.4	4	16							-0.2214	0.1258
Westerfield et al.	2015	Diagnosed	N/A	32.3	32.8	ADI-R Social	27.3	16	16	16	16	Shape	Shape	Detection	False alarms	Y	2.4	4	16	1.2	1	16							0.4116	0.1276
Westerfield et al.	2015	Diagnosed	N/A	32.3	32.8	ADI-R Social	27.3	16	16	16	16	Shape	Shape	Detection	RT	Y	423.3	64	16	396	51	16							0.4718	0.1285
Westerfield et al.	2015	Diagnosed	N/A	32.3	32.8	ADI-R Social	27.3	16	16	16	16	Shape	Shape	Detection	Hit rate	Y	95.5	6	16	97.9	3	16							-0.506	0.129
Westerfield et al.	2015	Diagnosed	N/A	32.3	32.8	ADI-R Social	27.3	16	16	16	16	Shape	Shape	Detection	False alarms	Y	7.3	14	16	2.3	2	16							0.5	0.1289
Westerfield et al.	2015	Diagnosed	N/A	32.3	32.8	ADI-R Social	27.3	16	16	16	16	Shape	Shape	Detection	RT	Y	421.6	84	16	385.1	58	16							0.5057	0.129
Baruth et al.	2010	Diagnosed	N/A	13.9	15.5	N/A	N/A	15	15	13	11	Orientation	Shape	Detection	RT	N	549	86	15	502	69	15							0.6028	0.1394
Baruth et al.	2010	Diagnosed	N/A	13.9	15.5	N/A	N/A	15	15	13	11	Orientation	Shape	Detection	Error rate	N	14.8	17.7	15	1.4	2.6	15							1.0593	0.152
Baruth et al.	2010	Diagnosed	N/A	13.9	15.5	N/A	N/A	15	15	13	11	Orientation	Shape	Detection	False alarms	N	9.4	14.3	15	0.5	0.6	15							0.8794	0.1462
Baruth et al.	2010	Diagnosed	N/A	13.9	15.5	N/A	N/A	15	15	13	11	Orientation	Shape	Detection	Misses	N	5.4	7.2	15	0.8	2.2	15							0.8641	0.1458
